# Supplementary material for: A trafficome-wide RNAi screen reveals deployment of early and late secretory host proteins and the entire late endo-/lysosomal vesicle fusion machinery by intracellular Salmonella
Source: PLoS Pathog. 2020 Jul 13;16(7):e1008220. doi: 10.1371/journal.ppat.1008220 (PMC7377517; doi:10.1371/journal.ppat.1008220)
Supplement: S1 Table — (XLSX) [file ppat.1008220.s002.xlsx]

## Sheet: Trafficome
No.	Gene Name	Entrez Gene ID	Accession No.	UniProt Entry No.	UniProt Entry Name	Full Name	Aliases
1	AAAS	8086	NM_015665	Q9NRG9	AAAS_HUMAN	aladin WD repeat nucleoporin	AAAb, ADRACALA, ADRACALIN, ALADIN, GL003, AAAS
2	ABCA1	19	NM_005502	O95477	ABCA1_HUMAN	ATP binding cassette subfamily A member 1	ABC-1, ABC1, CERP, HDLCQTL13, HDLDT1, HPALP1, TGD
3	ABCA2	20	NM_001606	Q9BZC7	ABCA2_HUMAN	ATP binding cassette subfamily A member 2	ABC2
4	ABCD1	215	NM_000033	P33897	ABCD1_HUMAN	ATP binding cassette subfamily D member 1	ABC42, ALD, ALDP, AMN
5	ABCG1	9619	NM_016818	P45844	ABCG1_HUMAN	ATP binding cassette subfamily G member 1	ABC8, WHITE1
6	ACD	65057	NM_001082486	Q96AP0	ACD_HUMAN	ACD shelterin complex subunit and telomerase recruitment factor	PIP1, PTOP, TINT1, TPP1
7	ACTC1	70	NM_005159	P68032	ACTC_HUMAN	actin alpha cardiac muscle 1	ACTC, ASD5, CMD1R, CMH11, LVNC4
8	ADRB2	154	NM_000024	P07550	ADRB2_HUMAN	adrenoceptor beta 2	ADRB2R, ADRBR, B2AR, BAR, BETA2AR
9	AGFG1	3267	NM_001135187	P52594	AGFG1_HUMAN	ArfGAP with FG repeats 1	HRB, RAB, RIP
10	AGXT	189	NM_000030	P21549	SPYA_HUMAN	alanine--glyoxylate and serine--pyruvate aminotransferase	AGT, AGT11, PH1, SPAT, SPT, TLH6, AGXT
11	AIP	9049	NM_003977	O00170	AIP_HUMAN	aryl hydrocarbon receptor interacting protein	ARA9, FKBP16, FKBP37, PITA1, SMTPHN, XAP-2, XAP2
12	AKAP6	9472	NM_004274	Q13023	AKAP6_HUMAN	A-kinase anchoring protein 6	ADAP100, ADAP6, AKAP100, PRKA6, mAKAP
13	AKT1	207	NM_005163	P31749	AKT1_HUMAN	AKT serine/threonine kinase 1	AKT, CWS6, PKB, PKB-ALPHA, PRKBA, RAC, RAC-ALPHA
14	ALDOA	226	NM_000034	P04075	ALDOA_HUMAN	aldolase, fructose-bisphosphate A	ALDA, GSD12, HEL-S-87p
15	ANK3	288	NM_020987	Q12955	ANK3_HUMAN	ankyrin 3	ANKYRIN-G, MRT37
16	ANKRD27	84079	NM_032139	Q96NW4	ANR27_HUMAN	ankyrin repeat domain 27	PP12899, VARP
17	ANP32A	8125	NM_006305	P39687	AN32A_HUMAN	acidic nuclear phosphoprotein 32 family member A	C15orf1, HPPCn, I1PP2A, LANP, MAPM, PHAP1, PHAPI, PP32
18	AP1G1	164	NM_001030007	O43747	AP1G1_HUMAN	adaptor related protein complex 1 subunit gamma 1	ADTG, CLAPG1
19	AP1M2	10053	NM_001300887	Q9Y6Q5	AP1M2_HUMAN	adaptor related protein complex 1 subunit mu 2	AP1-mu2, HSMU1B, MU-1B, MU1B, mu2
20	AP2A1	160	NM_014203	O95782	AP2A1_HUMAN	adaptor related protein complex 2 subunit alpha 1	ADTAA, AP2-ALPHA, CLAPA1
21	AP2A2	161	NM_012305	O94973	AP2A2_HUMAN	adaptor related protein complex 2 subunit alpha 2	ADTAB, CLAPA2, HIP-9, HIP9, HYPJ
22	AP3B1	8546	NM_003664	O00203	AP3B1_HUMAN	adaptor related protein complex 3 subunit beta 1	ADTB3, ADTB3A, HPS, HPS2, PE
23	AP3B2	8120	NM_001278512	Q13367	AP3B2_HUMAN	adaptor related protein complex 3 subunit beta 2	EIEE48, NAPTB
24	AP3D1	8943	NM_003938	O14617	AP3D1_HUMAN	adaptor related protein complex 3 subunit delta 1	ADTD, HPS10, hBLVR
25	AP3M1	26985	NM_207012	Q9Y2T2	AP3M1_HUMAN	adaptor related protein complex 3 subunit mu 1
26	AP3S2	10239	NM_005829	P59780	AP3S2_HUMAN	adaptor related protein complex 3 subunit sigma 2	AP3S3, sigma3b
27	APBA1	320	NM_001163	Q02410	APBA1_HUMAN	amyloid beta precursor protein binding family A member 1	D9S411E, LIN10, MINT1, X11, X11A, X11ALPHA
28	APOA4	337	NM_000482	P06727	APOA4_HUMAN	apolipoprotein A4
29	APOE	348	NM_001302688	P02649	APOE_HUMAN	apolipoprotein E	AD2, APO-E, ApoE4, LDLCQ5, LPG
30	APPBP2	10513	NM_006380	Q92624	APBP2_HUMAN	amyloid beta precursor protein binding protein 2	APP-BP2, HS.84084, PAT1
31	ARCN1	372	NM_001655	P48444	COPD_HUMAN	archain 1	COPD, SRMMD
32	ARF1	375	NM_001024227	P84077	ARF1_HUMAN	ADP ribosylation factor 1	PVNH8
33	ARFGAP1	55738	NM_018209	Q8N6T3	ARFG1_HUMAN	ADP ribosylation factor GTPase activating protein 1	ARF1GAP, HRIHFB2281
34	ARFGAP3	26286	NM_014570	Q9NP61	ARFG3_HUMAN	ADP ribosylation factor GTPase activating protein 3	ARFGAP1
35	ARFIP1	27236	NM_001025595	P53367	ARFP1_HUMAN	ADP ribosylation factor interacting protein 1	HSU52521
36	ARL1	400	NM_001177	P40616	ARL1_HUMAN	ADP ribosylation factor like GTPase 1	ARFL1
37	ARSB	411	NM_000046	P15848	ARSB_HUMAN	arylsulfatase B	ASB, G4S, MPS6
38	ATG3	64422	NM_022488	Q9NT62	ATG3_HUMAN	autophagy related 3	APG3, APG3-LIKE, APG3L, PC3-96
39	ATG4A	115201	NM_052936	Q8WYN0	ATG4A_HUMAN	autophagy related 4A cysteine peptidase	APG4A, AUTL2
40	ATG4B	23192	NM_013325	Q9Y4P1	ATG4B_HUMAN	autophagy related 4B cysteine peptidase	APG4B, AUTL1
41	ATG4C	84938	NM_032852	Q96DT6	ATG4C_HUMAN	autophagy related 4C cysteine peptidase	APG4-C, APG4C, AUTL1, AUTL3
42	ATG4D	84971	NM_032885	Q86TL0	ATG4D_HUMAN	autophagy related 4D cysteine peptidase	APG4-D, APG4D, AUTL4
43	ATG5	9474	NM_004849	Q9H1Y0	ATG5_HUMAN	autophagy related 5	APG5, APG5-LIKE, APG5L, ASP, SCAR25, hAPG5
44	ATG7	10533	NM_006395	O95352	ATG7_HUMAN	autophagy related 7	APG7-LIKE, APG7L, GSA7
45	ATG9A	79065	NM_001077198	Q7Z3C6	ATG9A_HUMAN	autophagy related 9A	APG9L1, MGD3208, mATG9
46	ATG9B	285973	NM_173681	Q674R7	ATG9B_HUMAN	autophagy related 9B	APG9L2, NOS3AS, SONE
47	ATG10	83734	NM_031482	Q9H0Y0	ATG10_HUMAN	autophagy related 10	APG10, APG10L, pp12616
48	ATG12	9140	NM_004707	O94817	ATG12_HUMAN	autophagy related 12	APG12, APG12L, FBR93, HAPG12
49	ATG16L1	55054	NM_030803	Q676U5	A16L1_HUMAN	autophagy related 16 like 1	APG16L, ATG16A, ATG16L, IBD10, WDR30
50	ATP2A2	488	NM_001681	P16615	AT2A2_HUMAN	ATPase sarcoplasmic/endoplasmic reticulum Ca2+ transporting 2	ATP2B, DAR, DD, SERCA2
51	ATP2C1	27032	NM_014382	P98194	AT2C1_HUMAN	ATPase secretory pathway Ca2+ transporting 1	ATP2C1A, BCPM, HHD, PMR1, SPCA1, hSPCA1
52	ATP5F1D	513	NM_001687	P30049	ATPD_HUMAN	ATP synthase F1 subunit delta	ATP5D, MC5DN5
53	ATP5PO	539	NM_001697	P48047	ATPO_HUMAN	ATP synthase peripheral stalk subunit OSCP	ATP5O, ATPO, HMC08D05, OSCP
54	ATXN1	6310	NM_000332	P54253	ATX1_HUMAN	ataxin 1	ATX1, D6S504E, SCA1
55	BAK1	578	NM_001188	Q16611	BAK_HUMAN	BCL2 antagonist/killer 1	BAK, BAK-LIKE, BCL2L7, CDN1
56	BARD1	580	NM_000465	Q99728	BARD1_HUMAN	BRCA1 associated RING domain 1
57	BBS4	585	NM_033028	Q96RK4	BBS4_HUMAN	Bardet-Biedl syndrome 4
58	BCL2	596	NM_000633	P10415	BCL2_HUMAN	BCL2 apoptosis regulator	Bcl-2, PPP1R50
59	BCL2L1	598	NM_138578	Q07817	B2CL1_HUMAN	BCL2 like 1	BCL-XL/S, BCL2L, BCLX, Bcl-X, PPP1R52
60	BCL3	602	NM_005178	P20749	BCL3_HUMAN	BCL3 transcription coactivator	BCL4, D19S37
61	BCL6	604	NM_001706	P41182	BCL6_HUMAN	BCL6 transcription repressor	BCL5A, LAZ3, ZBTB27, ZNF51, BCL6
62	BECN1	8678	NM_003766	Q14457	BECN1_HUMAN	beclin 1	ATG6, VPS30, beclin1
63	BET1	10282	NM_005868	O15155	BET1_HUMAN	Bet1 golgi vesicular membrane trafficking protein	HBET1
64	BET1L	51272	NM_001098787	Q9NYM9	BET1L_HUMAN	Bet1 golgi vesicular membrane trafficking protein like	BET1L1, GOLIM3, GS15, HSPC197
65	BMP4	652	NM_001202	P12644	BMP4_HUMAN	bone morphogenetic protein 4	BMP2B, BMP2B1, MCOPS6, OFC11, ZYME
66	BMPR1A	657	NM_004329	P36894	BMR1A_HUMAN	bone morphogenetic protein receptor type 1A	10q23del, ACVRLK3, ALK3, CD292, SKR5
67	BNIP3	664	NM_004052	Q12983	BNIP3_HUMAN	BCL2 interacting protein 3	NIP3
68	CALR	811	NM_004343	P27797	CALR_HUMAN	calreticulin	CRT, HEL-S-99n, RO, SSA, cC1qR
69	CAPN10	11132	NM_023083	Q9HC96	CAN10_HUMAN	calpain 10	CANP10, NIDDM1
70	CAT	847	NM_001752	P04040	CATA_HUMAN	catalase
71	CAV1	857	NM_001753	Q03135	CAV1_HUMAN	caveolin 1	BSCL3, CGL3, LCCNS, MSTP085, PPH3, VIP21
72	CBLB	868	NM_170662	Q13191	CBLB_HUMAN	Cbl proto-oncogene B	Cbl-b, Nbla00127, RNF56
73	CCS	9973	NM_005125	O14618	CCS_HUMAN	copper chaperone for superoxide dismutase
74	CD24	100133941	NM_013230	P25063	CD24_HUMAN	CD24 molecule	CD24A
75	CD27	939	NM_001242	P26842	CD27_HUMAN	CD27 molecule	S152, S152. LPFS2, T14, TNFRSF7, Tp55
76	CD74	972	NM_001025159	P04233	HG2A_HUMAN	CD74 molecule	DHLAG, HLADG, II, Ia-GAMMA, p33
77	CD209	30835	NM_021155	Q9NNX6	CD209_HUMAN	CD209 molecule	CDSIGN, CLEC4L, DC-SIGN, DC-SIGN1
78	CDC37	11140	NM_007065	Q16543	CDC37_HUMAN	cell division cycle 37	P50CDC37
79	CDC42	998	NM_001791	P60953	CDC42_HUMAN	cell division cycle 42	CDC42Hs, G25K, TKS
80	CDH1	999	NM_004360	P12830	CADH1_HUMAN	cadherin 1	Arc-1, BCDS1, CD324, CDHE, ECAD, LCAM, UVO
81	CEP57	9702	NM_014679	Q86XR8	CEP57_HUMAN	centrosomal protein 57	MVA2, PIG8, TSP57
82	CHMP7	91782	NM_152272	Q8WUX9	CHMP7_HUMAN	charged multivesicular body protein 7
83	CLEC4M	10332	NM_014257	Q9H2X3	CLC4M_HUMAN	C-type lectin domain family 4 member M	CD209L, CD299, DC-SIGN2, DC-SIGNR, DCSIGNR, HP10347, L-SIGN, LSIGN
84	CLN3	1201	NM_001042432	Q13286	CLN3_HUMAN	CLN3 lysosomal/endosomal transmembrane protein, battenin	BTN1, BTS, JNCL
85	CLTA	1211	NM_001833	P09496	CLCA_HUMAN	clathrin light chain A	LCA
86	CLTB	1212	NM_001834	P09497	CLCB_HUMAN	clathrin light chain B	LCB
87	CLTC	1213	NM_004859	Q00610	CLH1_HUMAN	clathrin heavy chain	CHC, CHC17, CLH-17L2, Hc, MRD56, CLTC
88	COG1	9382	NM_018714	Q8WTW3	COG1_HUMAN	component of oligomeric golgi complex 1	CDG2G, LDLB
89	COG2	22796	NM_007357	Q14746	COG2_HUMAN	component of oligomeric golgi complex 2	CDG2Q, LDLC
90	COG3	83548	NM_031431	Q96JB2	COG3_HUMAN	component of oligomeric golgi complex 3	SEC34
91	COG5	10466	NM_006348	Q9UP83	COG5_HUMAN	component of oligomeric golgi complex 5	CDG2I, GOLTC1, GTC90
92	COG7	91949	NM_153603	P83436	COG7_HUMAN	component of oligomeric golgi complex 7	CDG2E
93	COPA	1314	NM_001098398	P53621	COPA_HUMAN	COPI coat complex subunit alpha	AILJK, HEP-COP, alpha-COP
94	COPB1	1315	NM_016451	P53618	COPB_HUMAN	COPI coat complex subunit beta 1	COPB
95	COPB2	9276	NM_004766	P35606	COPB2_HUMAN	COPI coat complex subunit beta 2	MCPH19, beta'-COP
96	COPE	11316	NM_007263	O14579	COPE_HUMAN	COPI coat complex subunit epsilon	epsilon-COP
97	COPG1	22820	NM_016128	Q9Y678	COPG1_HUMAN	COPI coat complex subunit gamma 1	COPG
98	COPG2	26958	NM_012133	Q9UBF2	COPG2_HUMAN	COPI coat complex subunit gamma 2	2-COP, gamma-2-COP
99	COPZ1	22818	NM_016057	P61923	COPZ1_HUMAN	COPI coat complex subunit zeta 1	CGI-120, COPZ, HSPC181, zeta-COP, zeta1-COP
100	COPZ2	51226	NM_016429	Q9P299	COPZ2_HUMAN	COPI coat complex subunit zeta 2	zeta2-COP
101	CPT1B	1375	NM_004377	Q92523	CPT1B_HUMAN	carnitine palmitoyltransferase 1B	CPT1-M, CPT1M, CPTI, CPTI-M, M-CPT1, MCCPT1, MCPT1
102	CPT2	1376	NM_000098	P23786	CPT2_HUMAN	carnitine palmitoyltransferase 2	CPT1, CPTASE, IIAE4
103	CRYAA	1409	NM_000394	P02489	CRYAA_HUMAN	crystallin alpha A	CRYA1, CTRCT9, HSPB4
104	CRYAB	1410	NM_001885	P02511	CRYAB_HUMAN	crystallin alpha B	CMD1II, CRYA2, CTPP2, CTRCT16, HEL-S-101, HSPB5, MFM2
105	CSPG5	10675	NM_006574	O95196	CSPG5_HUMAN	chondroitin sulfate proteoglycan 5	NGC
106	CTSA	5476	NM_000308	P10619	PPGB_HUMAN	cathepsin A	GLB2, GSL, NGBE, PPCA, PPGB
107	DCLK1	9201	NM_004734	O15075	DCLK1_HUMAN	doublecortin like kinase 1	CL1, CLICK1, DCAMKL1, DCDC3A, DCLK
108	DDX19B	11269	NM_007242	Q9UMR2	DD19B_HUMAN	DEAD-box helicase 19B	DBP5, DDX19, RNAh
109	DDX25	29118	NM_013264	Q9UHL0	DDX25_HUMAN	DEAD-box helicase 25	GRTH
110	DDX39A	10212	NM_005804	O00148	DX39A_HUMAN	DExD-box helicase 39A	BAT1, BAT1L, DDX39, DDXL, URH49
111	DDX39B	7919	NM_004640	Q13838	DX39B_HUMAN	DExD-box helicase 39B	BAT1, D6S81E, UAP56
112	DERL1	79139	NM_024295	Q9BUN8	DERL1_HUMAN	derlin 1	DER-1, DER1, derlin-1
113	DERL2	51009	NM_016041	Q9GZP9	DERL2_HUMAN	derlin 2	CGI-101, DERtrin-2, F-LAN-1, F-LANa, FLANa, derlin-2
114	DNAJC19	131118	NM_145261	Q96DA6	TIM14_HUMAN	DnaJ heat shock protein family (Hsp40) member C19	PAM18, TIM14, TIMM14
115	DNAL4	10126	NM_005740	O96015	DNAL4_HUMAN	dynein axonemal light chain 4	MRMV3, PIG27
116	DOPEY2	9980	NM_005128	Q9Y3R5	DOP2_HUMAN	DOP1 leucine zipper like protein B	21orf5, C21orf5, DOPEY2
117	DUSP16	80824	NM_030640	Q9BY84	DUS16_HUMAN	dual specificity phosphatase 16	MKP-7, MKP7
118	DYNC1H1	1778	NM_001376	Q14204	DYHC1_HUMAN	dynein cytoplasmic 1 heavy chain 1	CMT2O, DHC1, DHC1a, DNCH1, DNCL, DNECL, DYHC, Dnchc1, HL-3, SMALED1, p22
119	DYNC1I1	1780	NM_004411	O14576	DC1I1_HUMAN	dynein cytoplasmic 1 intermediate chain 1	DNCI1, DNCIC1
120	DYNC1I2	1781	NM_001378	Q13409	DC1I2_HUMAN	dynein cytoplasmic 1 intermediate chain 2	DIC74, DNCI2, IC2, NEDMIBA
121	DYNLRB1	83658	NM_014183	Q9NP97	DLRB1_HUMAN	dynein light chain roadblock-type 1	BITH, BLP, DNCL2A, DNLC2A, ROBLD1
122	DYNLRB2	83657	NM_130897	Q8TF09	DLRB2_HUMAN	dynein light chain roadblock-type 2	DNCL2B, DNLC2B, ROBLD2
123	EEA1	8411	NM_003566	Q15075	EEA1_HUMAN	early endosome antigen 1	MST105, MSTP105, ZFYVE2
124	EIF2D	1939	NM_006893	P41214	EIF2D_HUMAN	eukaryotic translation initiation factor 2D	HCA56, LGTN
125	EIF5A	1984	NM_001143760	P63241	IF5A1_HUMAN	eukaryotic translation initiation factor 5A	EIF-5A1, eIF-4D, eIF5AI, EIF5A
126	ENO1	2023	NM_001428	P06733	ENOA_HUMAN	enolase 1	ENO1L1, HEL-S-17, MPB1, NNE, PPH
127	ERGIC1	57222	NM_001031711	Q969X5	ERGI1_HUMAN	endoplasmic reticulum-golgi intermediate compartment 1	AMCN, ERGIC-32, ERGIC32, NET24
128	ERP29	10961	NM_006817	P30040	ERP29_HUMAN	endoplasmic reticulum protein 29	C12orf8, ERp28, ERp31, HEL-S-107, PDI-DB, PDIA9
129	EXOC5	10640	NM_006544	O00471	EXOC5_HUMAN	exocyst complex component 5	HSEC10, PRO1912, SEC10, SEC10L1, SEC10P
130	F2	2147	NM_000506	P00734	THRB_HUMAN	coagulation factor II, thrombin	PT, RPRGL2, THPH1
131	F2R	2149	NM_001992	P25116	PAR1_HUMAN	coagulation factor II thrombin receptor	CF2R, HTR, PAR-1, PAR1, TR
132	FAF1	11124	NM_007051	Q9UNN5	FAF1_HUMAN	Fas associated factor 1	CGI-03, HFAF1s, UBXD12, UBXN3A, hFAF1
133	FLNA	2316	NM_001456	P21333	FLNA_HUMAN	filamin A	ABP-280, ABPX, CSBS, CVD1, FGS2, FLN, FLN-A, FLN1, FMD, MNS, NHBP, OPD, OPD1, OPD2, XLVD, XMVD
134	FOS	2353	NM_005252	P01100	FOS_HUMAN	Fos proto-oncogene, AP-1 transcription factor subunit	AP-1, C-FOS, p55
135	FUT10	84750	NM_032664	Q6P4F1	FUT10_HUMAN	fucosyltransferase 10	FUCTX
136	FYB	2533	NM_001465	O15117	FYB_HUMAN	FYN binding protein 1	ADAP, FYB, PRO0823, SLAP-130, SLAP130, THC3
137	G3BP2	9908	NM_203505	Q9UN86	G3BP2_HUMAN	G3BP stress granule assembly factor 2
138	G6PD	2539	NM_000402	P11413	G6PD_HUMAN	glucose-6-phosphate dehydrogenase	G6PD1
139	GABARAP	11337	NM_007278	O95166	GBRAP_HUMAN	GABA type A receptor-associated protein	ATG8A-a, MM46, GABARAP
140	GABARAPL2	11345	NM_007285	P60520	GBRL2_HUMAN	GABA type A receptor associated protein like 2	ATG8, ATG8C, GATE-16, GATE16, GEF-2, GEF2
141	GAPDH	2597	NM_002046	P04406	G3P_HUMAN	glyceraldehyde-3-phosphate dehydrogenase	G3PD, GAPD, HEL-S-162eP
142	GBF1	8729	NM_004193	Q92538	GBF1_HUMAN	golgi brefeldin A resistant guanine nucleotide exchange factor 1	ARF1GEF
143	GGA1	26088	NM_013365	Q9UJY5	GGA1_HUMAN	golgi associated, gamma adaptin ear containing, ARF binding protein 1
144	GGA2	23062	NM_015044	Q9UJY4	GGA2_HUMAN	golgi associated, gamma adaptin ear containing, ARF binding protein 2	VEAR
145	GGA3	23163	NM_001172703	Q9NZ52	GGA3_HUMAN	golgi associated, gamma adaptin ear containing, ARF binding protein 3
146	GLI3	2737	NM_000168	P10071	GLI3_HUMAN	GLI family zinc finger 3	ACLS, GCPS-190, GLI3FL, PAP-A, PAPA, PAPA1, PAPB, PHS, PPDIV, GLI3
147	GNAS	2778	NM_000516	Q5JWF2	GNAS1_HUMAN	GNAS complex locus	AHO, C20orf451, GPSA, GSA, GSP, NESP, PITA3, POH, SCG6, SgVI, GNAS
148	GOLGA2	2801	NM_004486	Q08379	GOGA2_HUMAN	golgin A2	GM130
149	GOLGA3	2802	NM_005895	Q08378	GOGA3_HUMAN	golgin A3	GCP170, MEA-2
150	GOLGA5	9950	NM_005113	Q8TBA6	GOGA5_HUMAN	golgin A5	GOLIM5, RFG5, ret-II
151	GOLGB1	2804	NM_001256486	Q14789	GOGB1_HUMAN	golgin B1	GCP, GCP372, GOLIM1
152	GOLIM4	27333	NM_014498	O00461	GOLI4_HUMAN	golgi integral membrane protein 4	GIMPC, GOLPH4, GPP130, P138
153	GOPC	57120	NM_020399	Q9HD26	GOPC_HUMAN	golgi associated PDZ and coiled-coil motif containing	CAL, FIG1, PIST, dJ94G16.2, GOPC
154	GORASP1	64689	NM_031899	Q9BQQ3	GORS1_HUMAN	golgi reassembly stacking protein 1	GOLPH5, GRASP65, P65
155	GOSR1	9527	NM_004871	O95249	GOSR1_HUMAN	golgi SNAP receptor complex member 1	GOLIM2, GOS-28, GOS28, GOS28/P28, GS28, P28
156	GOSR2	9570	NM_004287	O14653	GOSR2_HUMAN	golgi SNAP receptor complex member 2	Bos1, EPM6, GS27
157	GPI	2821	NM_001184722	P06744	G6PI_HUMAN	glucose-6-phosphate isomerase	AMF, GNPI, NLK, PGI, PHI, SA-36, SA36
158	GPX1	2876	NM_000581	P07203	GPX1_HUMAN	glutathione peroxidase 1	GPXD, GSHPX1
159	GPX2	2877	NM_002083	P18283	GPX2_HUMAN	glutathione peroxidase 2	GI-GPx, GPRP, GPRP-2, GPx-2, GPx-GI, GSHPX-GI, GSHPx-2
160	GPX3	2878	NM_002084	P22352	GPX3_HUMAN	glutathione peroxidase 3	GPx-P, GSHPx-3, GSHPx-P
161	GPX4	2879	NM_002085	P36969	GPX4_HUMAN	glutathione peroxidase 4	GPx-4, GSHPx-4, MCSP, PHGPx, SMDS, snGPx, snPHGPx
162	GRPEL1	80273	NM_025196	Q9HAV7	GRPE1_HUMAN	GrpE like 1, mitochondrial	GrpE, HMGE, mt-GrpE#1
163	GSK3B	2932	NM_002093	P49841	GSK3B_HUMAN	glycogen synthase kinase 3 beta
164	GSR	2936	NM_000637	P00390	GSHR_HUMAN	glutathione-disulfide reductase	GRD, HEL-75, HEL-S-122m, GSR
165	GSTA1	2938	NM_145740	P08263	GSTA1_HUMAN	glutathione S-transferase alpha 1	GST-epsilon, GST2-1, GTH1, GSTA1
166	GSTA2	2939	NM_000846	P09210	GSTA2_HUMAN	glutathione S-transferase alpha 2	GST2-2, GTA2, GTH2, GSTA2
167	GSTA3	2940	NM_000847	Q16772	GSTA3_HUMAN	glutathione S-transferase alpha 3	GSTA3-3, GTA3
168	HERC2	8924	NM_004667	O95714	HERC2_HUMAN	HECT and RLD domain containing E3 ubiquitin protein ligase 2	D15F37S1, MRT38, SHEP1, jdf2, p528
169	HGS	9146	NM_004712	O14964	HGS_HUMAN	hepatocyte growth factor-regulated tyrosine kinase substrate	HRS
170	HHEX	3087	NM_002729	Q03014	HHEX_HUMAN	hematopoietically expressed homeobox	HEX, HMPH, HOX11L-PEN, PRH, PRHX
171	HK2	3099	NM_000189	P52789	HXK2_HUMAN	hexokinase 2	HKII, HXK2
172	HMGXB4	10042	NM_001003681	Q9UGU5	HMGX4_HUMAN	HMG-box containing 4	HMG2L1, HMGBCG, THC211630
173	HNRNPA1	3178	NM_002136	P09651	ROA1_HUMAN	heterogeneous nuclear ribonucleoprotein A1	ALS19, ALS20, HNRPA1, HNRPA1L3, IBMPFD3, UP 1, hnRNP A1, hnRNP-A1
174	HOMER3	9454	NM_001145722	Q9NSC5	HOME3_HUMAN	homer scaffold protein 3	HOMER-3, VESL3
175	HSP90AA1	3320	NM_001017963	P07900	HS90A_HUMAN	heat shock protein 90 alpha family class A member 1	EL52, HEL-S-65p, HSP86, HSP89A, HSP90A, HSP90N, HSPC1, HSPCA, HSPCAL1, HSPCAL4, HSPN, Hsp103, Hsp89, Hsp90, LAP-2, LAP2
176	HTATIP2	10553	NM_001098520	Q9BUP3	HTAI2_HUMAN	HIV-1 Tat interactive protein 2	CC3, SDR44U1, TIP30
177	ICMT	23463	NM_012405	O60725	ICMT_HUMAN	isoprenylcysteine carboxyl methyltransferase	HSTE14, MST098, MSTP098, PCCMT, PCMT, PPMT
178	IFNG	3458	NM_000619	P01579	IFNG_HUMAN	interferon gamma	IFG, IFI
179	IL10	3586	NM_000572	P22301	IL10_HUMAN	interleukin 10	CSIF, GVHDS, IL-10A, TGIF, IL10
180	IPO5	3843	NM_002271	O00410	IPO5_HUMAN	importin 5	IMB3, KPNB3, Pse1, RANBP5, imp5
181	IQGAP1	8826	NM_003870	P46940	IQGA1_HUMAN	IQ motif containing GTPase activating protein 1	HUMORFA01, SAR1, p195
182	IRGC	56269	NM_019612	Q6NXR0	IIGP5_HUMAN	immunity related GTPase cinema	CINEMA, IFGGE1, Iigp5, R30953_1, IRGC
183	IRGM	345611	NM_001145805	A1A4Y4	IRGM_HUMAN	immunity related GTPase M	IFI11, LRG-47, LRG47, IRGM
184	IRGQ	126298	NM_001007561	Q8WZA9	IRGQ_HUMAN	immunity related GTPase Q	FKSG271, IRGQ
185	JUN	3725	NM_002228	P05412	JUN_HUMAN	Jun proto-oncogene, AP-1 transcription factor subunit	AP-1, AP1, c-Jun, cJUN, p39
186	KATNB1	10300	NM_005886	Q9BVA0	KTNB1_HUMAN	katanin regulatory subunit B1	KAT, LIS6
187	KDELR1	10945	NM_006801	P24390	ERD21_HUMAN	KDEL endoplasmic reticulum protein retention receptor 1	ERD2, ERD2.1, HDEL, PM23
188	KDELR2	11014	NM_006854	P33947	ERD22_HUMAN	KDEL endoplasmic reticulum protein retention receptor 2	ELP-1, ERD2.2
189	KHDRBS1	10657	NM_006559	Q07666	KHDR1_HUMAN	KH RNA binding domain containing, signal transduction associated 1	Sam68, p62, p68
190	KIF1A	547	NM_001244008	Q12756	KIF1A_HUMAN	kinesin family member 1A	ATSV, C2orf20, HSN2C, MRD9, SPG30, UNC104
191	KIF1B	23095	NM_015074	O60333	KIF1B_HUMAN	kinesin family member 1B	CMT2, CMT2A, CMT2A1, HMSNII, KLP, NBLST1
192	KIF1C	10749	NM_006612	O43896	KIF1C_HUMAN	kinesin family member 1C	LTXS1, SATX2, SAX2, SPAX2, SPG58
193	KIF3B	9371	NM_004798	O15066	KIF3B_HUMAN	kinesin family member 3B	FLA8, HH0048, KLP-11
194	KIF4A	24137	NM_012310	O95239	KIF4A_HUMAN	kinesin family member 4A	KIF4, KIF4G1, MRX100
195	KIF5A	3798	NM_004984	Q12840	KIF5A_HUMAN	kinesin family member 5A	ALS25, D12S1889, MY050, NEIMY, NKHC, SPG10
196	KIF5B	3799	NM_004521	P33176	KINH_HUMAN	kinesin family member 5B	HEL-S-61, KINH, KNS, KNS1, UKHC
197	KIF13B	23303	NM_015254	Q9NQT8	KI13B_HUMAN	kinesin family member 13B	GAKIN
198	KIFBP	26128	NM_015634	Q96EK5	KBP_HUMAN	kinesin family binding protein	KBP, KIAA1279, KIF1BP, TTC20
199	KLHL2	11275	NM_007246	O95198	KLHL2_HUMAN	kelch like family member 2	ABP-KELCH, MAV, MAYVEN
200	KPNA1	3836	NM_002264	P52294	IMA5_HUMAN	karyopherin subunit alpha 1	IPOA5, NPI-1, RCH2, SRP1
201	KPNA2	3838	NM_002266	P52292	IMA1_HUMAN	karyopherin subunit alpha 2	IPOA1, QIP2, RCH1, SRP1-alpha, SRP1alpha
202	KPNA3	3839	NM_002267	O00505	IMA4_HUMAN	karyopherin subunit alpha 3	IPOA4, SRP1, SRP1gamma, SRP4, hSRP1
203	KPNA4	3840	NM_002268	O00629	IMA3_HUMAN	karyopherin subunit alpha 4	IPOA3, QIP1, SRP3
204	KPNA5	3841	NM_002269	O15131	IMA6_HUMAN	karyopherin subunit alpha 5	IPOA6, SRP6
205	KPNA6	23633	NM_012316	O60684	IMA7_HUMAN	karyopherin subunit alpha 6	IPOA7
206	KPNB1	3837	NM_002265	Q14974	IMB1_HUMAN	karyopherin subunit beta 1	IMB1, IPO1, IPOB, Impnb, NTF97
207	KRT18	3875	NM_000224	P05783	K1C18_HUMAN	keratin 18	CK-18, CYK18, K18
208	KTN1	3895	NM_001079521	Q86UP2	KTN1_HUMAN	kinectin 1	CG1, KNT, MU-RMS-40.19
209	LACRT	90070	NM_033277	Q9GZZ8	LACRT_HUMAN	lacritin
210	LDHA	3939	NM_005566	P00338	LDHA_HUMAN	lactate dehydrogenase A	GSD11, HEL-S-133P, LDHM, PIG19
211	LMAN1	3998	NM_005570	P49257	LMAN1_HUMAN	lectin, mannose binding 1	ERGIC-53, ERGIC53, F5F8D, FMFD1, MCFD1, MR60, gp58
212	LMAN2L	81562	NM_001142292	Q9H0V9	LMA2L_HUMAN	lectin, mannose binding 2 like	MRT52, VIPL
213	LONP1	9361	NM_004793	P36776	LONM_HUMAN	lon peptidase 1, mitochondrial	CODASS, LON, LONP, LonHS, PIM1, PRSS15, hLON
214	LONP2	83752	NM_031490	Q86WA8	LONP2_HUMAN	lon peptidase 2, peroxisomal	LONP, LONPL, PLON, PSLON
215	LRPPRC	10128	NM_133259	P42704	LPPRC_HUMAN	leucine rich pentatricopeptide repeat containing	CLONE-23970, GP130, LRP130, LSFC
216	LSG1	55341	NM_018385	Q9H089	LSG1_HUMAN	large 60S subunit nuclear export GTPase 1
217	LTBP2	4053	NM_000428	Q14767	LTBP2_HUMAN	latent transforming growth factor beta binding protein 2	C14orf141, GLC3D, LTBP3, MSPKA, MSTP031, WMS3
218	LYST	1130	NM_000081	Q99698	LYST_HUMAN	lysosomal trafficking regulator	CHS, CHS1
219	M6PR	4074	NM_002355	P20645	MPRD_HUMAN	mannose-6-phosphate receptor, cation dependent	CD-M6PR, CD-MPR, MPR 46, MPR-46, MPR46, SMPR
220	MALT1	10892	NM_006785	Q9UDY8	MALT1_HUMAN	MALT1 paracaspase	IMD12, MLT, MLT1, PCASP1
221	MAP1A	4130	NM_002373	P78559	MAP1A_HUMAN	microtubule associated protein 1A	MAP1L, MTAP1A
222	MAP1B	4131	NM_005909	P46821	MAP1B_HUMAN	microtubule associated protein 1B	FUTSCH, MAP5, PPP1R102
223	MAP1LC3A	84557	NM_032514	Q9H492	MLP3A_HUMAN	microtubule associated protein 1 light chain 3 alpha	ATG8E, LC3, LC3A, MAP1ALC3, MAP1BLC3
224	MAP1LC3B	81631	NM_022818	Q9GZQ8	MLP3B_HUMAN	microtubule associated protein 1 light chain 3 beta	ATG8F, LC3B, MAP1A/1BLC3-a, MAP1LC3B
225	MAP1S	55201	NM_018174	Q66K74	MAP1S_HUMAN	microtubule associated protein 1S	BPY2IP1, C19orf5, MAP8, VCY2IP-1, VCY2IP1
226	MCM3AP	8888	NM_003906	O60318	GANP_HUMAN	minichromosome maintenance complex component 3 associated protein	GANP, MAP80, PNRIID, SAC3
227	MDFI	4188	NM_001300804	Q99750	MDFI_HUMAN	MyoD family inhibitor	I-MF, I-mfa
228	MFN2	9927	NM_014874	O95140	MFN2_HUMAN	mitofusin 2	CMT2A, CMT2A2, CMT2A2A, CMT2A2B, CPRP1, HMSN6A, HSG, MARF
229	MIPEP	4285	NM_005932	Q99797	MIPEP_HUMAN	mitochondrial intermediate peptidase	COXPD31, HMIP, MIP
230	MKKS	8195	NM_018848	Q9NPJ1	MKKS_HUMAN	McKusick-Kaufman syndrome	BBS6, HMCS, KMS, MKS
231	MON2	23041	NM_015026	Q7Z3U7	MON2_HUMAN	MON2 homolog, regulator of endosome-to-Golgi trafficking
232	MPO	4353	NM_000250	P05164	PERM_HUMAN	myeloperoxidase
233	MTOR	2475	NM_004958	P42345	MTOR_HUMAN	mechanistic target of rapamycin kinase	FRAP, FRAP1, FRAP2, RAFT1, RAPT1, SKS
234	MTX2	10651	NM_006554	O75431	MTX2_HUMAN	metaxin 2
235	MX1	4599	NM_001144925	P20591	MX1_HUMAN	MX dynamin like GTPase 1	IFI-78K, IFI78, MX, MxA, lncMX1-215
236	MX2	4600	NM_002463	P20592	MX2_HUMAN	MX dynamin like GTPase 2	MXB
237	MXI1	4601	NM_005962	P50539	MXI1_HUMAN	MAX interactor 1, dimerization protein	MAD2, MXD2, MXI, bHLHc11
238	MYBBP1A	10514	NM_001105538	Q9BQG0	MBB1A_HUMAN	MYB binding protein 1a	P160, PAP2, Pol5
239	MYBPC3	4607	NM_000256	Q14896	MYPC3_HUMAN	myosin binding protein C3	CMD1MM, CMH4, FHC, LVNC10, MYBP-C, cMyBP-C
240	MYH2	4620	NM_017534	Q9UKX2	MYH2_HUMAN	myosin heavy chain 2	IBM3A, MYHSA2, MYHas8, MYPOP, MyHC-2A, MyHC-IIa, MYH2
241	MYH3	4621	NM_002470	P11055	MYH3_HUMAN	myosin heavy chain 3	CPSKF1A, CPSKF1B, DA2A, DA2B, DA2B3, DA8, HEMHC, MYHC-EMB, MYHSE1, SMHCE
242	MYH4	4622	NM_017533	Q9Y623	MYH4_HUMAN	myosin heavy chain 4	MYH2B, MyHC-2B, MyHC-IIb
243	MYH6	4624	NM_002471	P13533	MYH6_HUMAN	myosin heavy chain 6	ASD3, CMD1EE, CMH14, MYHC, MYHCA, SSS3, alpha-MHC
244	MYH7	4625	NM_000257	P12883	MYH7_HUMAN	myosin heavy chain 7	CMD1S, CMH1, MPD1, MYHCB, SPMD, SPMM
245	MYH9	4627	NM_002473	P35579	MYH9_HUMAN	myosin heavy chain 9	BDPLT6, DFNA17, EPSTS, FTNS, MATINS, MHA, NMHC-II-A, NMMHC-IIA, NMMHCA
246	MYH10	4628	NM_001256012	P35580	MYH10_HUMAN	myosin heavy chain 10	NMMHC-IIB, NMMHCB
247	MYL1	4632	NM_079420	P05976	MYL1_HUMAN	myosin light chain 1	MLC1F, MLC3F, MYOFTA
248	MYL6B	140465	NM_001199629	P14649	MYL6B_HUMAN	myosin light chain 6B	MLC1SA
249	MYL7	58498	NM_021223	Q01449	MLRA_HUMAN	myosin light chain 7	MYL2A, MYLC2A
250	MYLK2	85366	NM_033118	Q9H1R3	MYLK2_HUMAN	myosin light chain kinase 2	KMLC, MLCK, MLCK2, skMLCK
251	MYO1E	4643	NM_004998	Q12965	MYO1E_HUMAN	myosin IE	FSGS6, HuncM-IC, MYO1C
252	MYO5A	4644	NM_000259	Q9Y4I1	MYO5A_HUMAN	myosin VA	GS1, MYH12, MYO5, MYR12
253	MYO6	4646	NM_004999	Q9UM54	MYO6_HUMAN	myosin VI	DFNA22, DFNB37
254	MYO7A	4647	NM_000260	Q13402	MYO7A_HUMAN	myosin VIIA	DFNA11, DFNB2, MYOVIIA, MYU7A, NSRD2, USH1B
255	MYO9B	4650	NM_004145	Q13459	MYO9B_HUMAN	myosin IXB	CELIAC4, MYR5
256	NAGPA	51172	NM_016256	Q9UK23	NAGPA_HUMAN	N-acetylglucosamine-1-phosphodiester alpha-N-acetylglucosaminidase	APAA, UCE
257	NAPA	8775	NM_003827	P54920	SNAA_HUMAN	NSF attachment protein alpha	SNAPA
258	NAPG	8774	NM_003826	Q99747	SNAG_HUMAN	NSF attachment protein gamma	GAMMASNAP
259	NBR1	4077	NM_005899	Q14596	NBR1_HUMAN	NBR1 autophagy cargo receptor	1A1-3B, IAI3B, M17S2, MIG19
260	NCBP2	22916	NM_007362	P52298	NCBP2_HUMAN	nuclear cap binding protein subunit 2	CBC2, CBP20, NIP1, PIG55
261	NCKIPSD	51517	NM_016453	Q9NZQ3	SPN90_HUMAN	NCK interacting protein with SH3 domain	AF3P21, DIP, DIP1, ORF1, SPIN90, VIP54, WASLBP, WISH
262	NDUFA13	51079	NM_015965	Q9P0J0	NDUAD_HUMAN	NADH:ubiquinone oxidoreductase subunit A13	B16.6, CDA016, CGI-39, GRIM-19, GRIM19, MC1DN28
263	NEDD4	4734	NM_006154	P46934	NEDD4_HUMAN	NEDD4 E3 ubiquitin protein ligase	NEDD4-1, RPF1
264	NEFL	4747	NM_006158	P07196	NFL_HUMAN	neurofilament light	CMT1F, CMT2E, CMTDIG, NF-L, NF68, NFL, PPP1R110
265	NF1	4763	NM_001042492	P21359	NF1_HUMAN	neurofibromin 1	NFNS, VRNF, WSS
266	NFKBIA	4792	NM_020529	P25963	IKBA_HUMAN	NFKB inhibitor alpha	EDAID2, IKBA, MAD-3, NFKBI
267	NFKBIE	4794	NM_004556	O00221	IKBE_HUMAN	NFKB inhibitor epsilon	IKBE
268	NFKBIL1	4795	NM_005007	Q9UBC1	IKBL1_HUMAN	NFKB inhibitor like 1	IKBL, NFKBIL
269	NLGN1	22871	NM_014932	Q8N2Q7	NLGN1_HUMAN	neuroligin 1	NL1
270	NLRP3	114548	NM_004895	Q96P20	NLRP3_HUMAN	NLR family pyrin domain containing 3	AGTAVPRL, AII, AVP, C1orf7, CIAS1, CLR1.1, DFNA34, FCAS, FCAS1, FCU, KEFH, MWS, NALP3, PYPAF1
271	NLRP12	91662	NM_144687	P59046	NAL12_HUMAN	NLR family pyrin domain containing 12	CLR19.3, FCAS2, NALP12, PAN6, PYPAF7, RNO, RNO2
272	NPC1	4864	NM_000271	O15118	NPC1_HUMAN	NPC intracellular cholesterol transporter 1	NPC, POGZ, SLC65A1
273	NPC2	10577	NM_006432	P61916	NPC2_HUMAN	NPC intracellular cholesterol transporter 2	EDDM1, HE1
274	NPM1	4869	NM_002520	P06748	NPM_HUMAN	nucleophosmin 1	B23, NPM
275	NRBP1	29959	NM_013392	Q9UHY1	NRBP_HUMAN	nuclear receptor binding protein 1	BCON3, MADM, MUDPNP, NRBP
276	NUDT4	11163	NM_019094	Q9NZJ9	NUDT4_HUMAN	nudix hydrolase 4	DIPP-2B, DIPP2, DIPP2alpha, DIPP2beta, HDCMB47PB, NUDT4
277	NUP42	11097	NM_007342	O15504	NUP42_HUMAN	nucleoporin 42	CG1, NLP-1, NLP_1, NUPL2, hCG1
278	NUP98	4928	NM_016320	P52948	NUP98_HUMAN	nucleoporin 98 and 96 precursor	ADIR2, NUP196, NUP96, Nup98-96
279	NUP107	57122	NM_020401	P57740	NU107_HUMAN	nucleoporin 107	NPHS11, NUP84, ODG6, ODG6; GAMOS7
280	NUP133	55746	NM_018230	Q8WUM0	NU133_HUMAN	nucleoporin 133	GAMOS8, NPHS18, hNUP133
281	NUP160	23279	NM_015231	Q12769	NU160_HUMAN	nucleoporin 160	NPHS19
282	NUP205	23165	NM_015135	Q92621	NU205_HUMAN	nucleoporin 205	C7orf14, NPHS13
283	NUP214	8021	NM_005085	P35658	NU214_HUMAN	nucleoporin 214	CAIN, CAN, IIAE9
284	NXF2	56001	NM_022053	Q9GZY0	NXF2_HUMAN	nuclear RNA export factor 2	CT39, TAPL-2, TCP11X2
285	NXF5	55998	NM_032946	Q9H1B4	NXF5_HUMAN	nuclear RNA export factor 5
286	OPA1	4976	NM_015560	O60313	OPA1_HUMAN	OPA1 mitochondrial dynamin like GTPase	BERHS, MGM1, MTDPS14, NPG, NTG, largeG
287	OPTN	10133	NM_001008211	Q96CV9	OPTN_HUMAN	optineurin	ALS12, FIP2, GLC1E, HIP7, HYPL, NRP, TFIIIA-INTP
288	OSBPL5	114879	NM_020896	Q9H0X9	OSBL5_HUMAN	oxysterol binding protein like 5	OBPH1, ORP5
289	PDIA3	2923	NM_005313	P30101	PDIA3_HUMAN	protein disulfide isomerase family A member 3	ER60, ERp57, ERp60, ERp61, GRP57, GRP58, HEL-S-269, HEL-S-93n, HsT17083, P58, PI-PLC
290	PDK1	5163	NM_001278549	Q15118	PDK1_HUMAN	pyruvate dehydrogenase kinase 1
291	PEX1	5189	NM_000466	O43933	PEX1_HUMAN	peroxisomal biogenesis factor 1	HMLR1, PBD1A, PBD1B, ZWS, ZWS1
292	PEX3	8504	NM_003630	P56589	PEX3_HUMAN	peroxisomal biogenesis factor 3	PBD10A, PBD10B, TRG18
293	PEX5	5830	NM_001131023	P50542	PEX5_HUMAN	peroxisomal biogenesis factor 5	PBD2A, PBD2B, PTS1-BP, PTS1R, PXR1, RCDP5
294	PEX6	5190	NM_000287	Q13608	PEX6_HUMAN	peroxisomal biogenesis factor 6	HMLR2, PAF-2, PAF2, PBD4A, PDB4B, PXAAA1
295	PEX7	5191	NM_000288	O00628	PEX7_HUMAN	peroxisomal biogenesis factor 7	PBD9B, PTS2R, RCDP1, RD
296	PEX10	5192	NM_153818	O60683	PEX10_HUMAN	peroxisomal biogenesis factor 10	NALD, PBD6A, PBD6B, RNF69
297	PEX12	5193	NM_000286	O00623	PEX12_HUMAN	peroxisomal biogenesis factor 12	PAF-3, PBD3A
298	PEX13	5194	NM_002618	Q92968	PEX13_HUMAN	peroxisomal biogenesis factor 13	NALD, PBD11A, PBD11B, ZWS
299	PEX14	5195	NM_004565	O75381	PEX14_HUMAN	peroxisomal biogenesis factor 14	NAPP2, PBD13A, Pex14p, dJ734G22.2
300	PEX16	9409	NM_004813	Q9Y5Y5	PEX16_HUMAN	peroxisomal biogenesis factor 16	PBD8A, PBD8B
301	PEX19	5824	NM_002857	P40855	PEX19_HUMAN	peroxisomal biogenesis factor 19	D1S2223E, HK33, PBD12A, PMP1, PMPI, PXF, PXMP1
302	PEX26	55670	NM_017929	Q7Z412	PEX26_HUMAN	peroxisomal biogenesis factor 26	PBD7A, PBD7BM1T, Pex26pM1T, PEX26
303	PFKFB1	5207	NM_002625	P16118	F261_HUMAN	6-phosphofructo-2-kinase/fructose-2,6-biphosphatase 1	F6PK, HL2K, PFRX
304	PGAM1	5223	NM_002629	P18669	PGAM1_HUMAN	phosphoglycerate mutase 1	HEL-S-35, PGAM-B, PGAMA
305	PGK1	5230	NM_000291	P00558	PGK1_HUMAN	phosphoglycerate kinase 1	HEL-S-68p, MIG10, PGKA
306	PICK1	9463	NM_012407	Q9NRD5	PICK1_HUMAN	protein interacting with PRKCA 1	PICK, PRKCABP
307	PIK3C3	5289	NM_002647	Q8NEB9	PK3C3_HUMAN	phosphatidylinositol 3-kinase catalytic subunit type 3	VPS34, Vps34, hVps34
308	PIKFYVE	200576	NM_015040	Q9Y2I7	FYV1_HUMAN	phosphoinositide kinase, FYVE-type zinc finger containing	CFD, FAB1, HEL37, PIP5K, PIP5K3, ZFYVE29
309	PKLR	5313	NM_000298	P30613	KPYR_HUMAN	pyruvate kinase L/R	PK1, PKL, PKRL, RPK
310	PML	5371	NM_033238	P29590	PML_HUMAN	promyelocytic leukemia	MYL, PP8675, RNF71, TRIM19
311	PPIH	10465	NM_006347	O43447	PPIH_HUMAN	peptidylprolyl isomerase H	CYP-20, CYPH, SnuCyp-20, USA-CYP
312	PPP1R10	5514	NM_002714	Q96QC0	PP1RA_HUMAN	protein phosphatase 1 regulatory subunit 10	CAT53, FB19, PNUTS, PP1R10, R111, p99
313	PRDX2	7001	NM_005809	P32119	PRDX2_HUMAN	peroxiredoxin 2	HEL-S-2a, NKEF-B, NKEFB, PRP, PRX2, PRXII, PTX1, TDPX1, TPX1, TSA
314	PRDX5	25824	NM_012094	P30044	PRDX5_HUMAN	peroxiredoxin 5	ACR1, AOEB166, B166, HEL-S-55, PLP, PMP20, PRDX6, PRXV, SBBI10, prx-V
315	PREB	10113	NM_013388	Q9HCU5	PREB_HUMAN	prolactin regulatory element binding	SEC12
316	PRKCI	5584	NM_002740	P41743	KPCI_HUMAN	protein kinase C iota	DXS1179E, PKCI, nPKC-iota
317	PTGS2	5743	NM_000963	P35354	PGH2_HUMAN	prostaglandin-endoperoxide synthase 2	COX-2, COX2, GRIPGHS, PGG/HS, PGHS-2, PHS-2, hCox-2
318	PTPRK	5796	NM_001135648	Q15262	PTPRK_HUMAN	protein tyrosine phosphatase receptor type K	R-PTP-kappa
319	PTTG1IP	754	NM_004339	P53801	PTTG_HUMAN	PTTG1 interacting protein	C21orf1, C21orf3, PBF
320	PXN	5829	NM_002859	P49023	PAXI_HUMAN	paxillin
321	RAB1A	5861	NM_004161	P62820	RAB1A_HUMAN	RAB1A, member RAS oncogene family	RAB1, YPT1
322	RAB2A	5862	NM_002865	P61019	RAB2A_HUMAN	RAB2A, member RAS oncogene family	LHX, RAB2
323	RAB3GAP2	25782	NM_012414	Q9H2M9	RBGPR_HUMAN	RAB3 GTPase activating non-catalytic protein subunit 2	RAB3-GAP150, RAB3GAP150, SPG69, WARBM2, p150
324	RAB3IP	117177	NM_001024647	Q96QF0	RAB3I_HUMAN	RAB3A interacting protein	RABIN3, RABIN8
325	RAB4A	5867	NM_004578	P20338	RAB4A_HUMAN	RAB4A, member RAS oncogene family	HRES-1, HRES-1/RAB4, HRES1, RAB4
326	RAB5A	5868	NM_004162	P20339	RAB5A_HUMAN	RAB5A, member RAS oncogene family	RAB5
327	RAB6B	51560	NM_016577	Q9NRW1	RAB6B_HUMAN	RAB6B, member RAS oncogene family
328	RAB7A	7879	NM_004637	P51149	RAB7A_HUMAN	RAB7A, member RAS oncogene family	CMT2B, PRO2706, RAB7
329	RAB8A	4218	NM_005370	P61006	RAB8A_HUMAN	RAB8A, member RAS oncogene family	MEL, RAB8
330	RAB9A	9367	NM_004251	P51151	RAB9A_HUMAN	RAB9A, member RAS oncogene family	RAB9
331	RAB9B	51209	NM_016370	Q9NP90	RAB9B_HUMAN	RAB9B, member RAS oncogene family	RAB9L, Rab-9L
332	RAB11A	8766	NM_004663	P62491	RB11A_HUMAN	RAB11A, member RAS oncogene family	YL8
333	RAB14	51552	NM_016322	P61106	RAB14_HUMAN	RAB14, member RAS oncogene family	FBP, RAB-14
334	RAB15	376267	NM_198686	P59190	RAB15_HUMAN	RAB15, member RAS oncogene family
335	RAB25	57111	NM_020387	P57735	RAB25_HUMAN	RAB25, member RAS oncogene family	CATX-8, RAB11C
336	RAB27A	5873	NM_004580	P51159	RB27A_HUMAN	RAB27A, member RAS oncogene family	GS2, HsT18676, RAB27, RAM
337	RAB30	27314	NM_001286059	Q15771	RAB30_HUMAN	RAB30, member RAS oncogene family
338	RAB33B	83452	NM_031296	Q9H082	RB33B_HUMAN	RAB33B, member RAS oncogene family	SMC2
339	RAB35	11021	NM_006861	Q15286	RAB35_HUMAN	RAB35, member RAS oncogene family	H-ray, RAB1C, RAY
340	RABIF	5877	NM_002871	P47224	MSS4_HUMAN	RAB interacting factor	MSS4, RASGFR3, RASGRF3
341	RAC1	5879	NM_006908	P63000	RAC1_HUMAN	Rac family small GTPase 1	MIG5, MRD48, Rac-1, TC-25, p21-Rac1
342	RAE1	8480	NM_003610	P78406	RAE1L_HUMAN	ribonucleic acid export 1	Gle2, MIG14, MRNP41, Mnrp41, dJ481F12.3, dJ800J21.1
343	RANBP2	5903	NM_006267	P49792	RBP2_HUMAN	RAN binding protein 2	ADANE, ANE1, IIAE3, NUP358, TRP1, TRP2
344	RASSF9	9182	NM_005447	O75901	RASF9_HUMAN	Ras association domain family member 9	P-CIP1, PAMCI, PCIP1
345	RBM22	55696	NM_018047	Q9NW64	RBM22_HUMAN	RNA binding motif protein 22	Cwc2, ZC3H16, fSAP47
346	RBSN	64145	NM_022340	Q9H1K0	RBNS5_HUMAN	rabenosyn, RAB effector	Rabenosyn-5, ZFYVE20
347	RER1	11079	NM_007033	O15258	RER1_HUMAN	retention in endoplasmic reticulum sorting receptor 1
348	RERE	473	NM_012102	Q9P2R6	RERE_HUMAN	arginine-glutamic acid dipeptide repeats	ARG, ARP, ATN1L, DNB1, NEDBEH
349	RHOA	387	NM_001664	P61586	RHOA_HUMAN	ras homolog family member A	ARH12, ARHA, EDFAOB, RHO12, RHOH12
350	RHOB	388	NM_004040	P62745	RHOB_HUMAN	ras homolog family member B	ARH6, ARHB, MST081, MSTP081, RHOH6
351	RHOT1	55288	NM_001033568	Q8IXI2	MIRO1_HUMAN	ras homolog family member T1	ARHT1, MIRO-1, MIRO1
352	RHOT2	89941	NM_138769	Q8IXI1	MIRO2_HUMAN	ras homolog family member T2	ARHT2, C16orf39, MIRO-2, MIRO2, RASL
353	ROMO1	140823	NM_080748	P60602	ROMO1_HUMAN	reactive oxygen species modulator 1	C20orf52, MTGM, MTGMP, bA353C18.2
354	RPAIN	84268	NM_001160243	Q86UA6	RIP_HUMAN	RPA interacting protein	HRIP, RIP
355	RPGR	6103	NM_000328	Q92834	RPGR_HUMAN	retinitis pigmentosa GTPase regulator	COD1, CORDX1, CRD, PCDX, RP15, RP3, XLRP3, orf15
356	RPL11	6135	NM_000975	P62913	RL11_HUMAN	ribosomal protein L11	DBA7, GIG34, L11, uL5
357	RPL23	9349	NM_000978	P62829	RL23_HUMAN	ribosomal protein L23	L23, rpL17
358	RPS15	6209	NM_001018	P62841	RS15_HUMAN	ribosomal protein S15	RIG, S15
359	RTP3	83597	NM_031440	Q9BQQ7	RTP3_HUMAN	receptor transporter protein 3	LTM1, TMEM7, Z3CXXC3
360	RTP4	64108	NM_022147	Q96DX8	RTP4_HUMAN	receptor transporter protein 4	IFRG28, Z3CXXC4
361	RYR2	6262	NM_001035	Q92736	RYR2_HUMAN	ryanodine receptor 2	ARVC2, ARVD2, RYR-2, RyR, VTSIP
362	SAR1A	56681	NM_001142648	Q9NR31	SAR1A_HUMAN	secretion associated Ras related GTPase 1A	SAR1, SARA1, Sara, masra2
363	SAR1B	51128	NM_001033503	Q9Y6B6	SAR1B_HUMAN	secretion associated Ras related GTPase 1B	ANDD, CMRD, GTBPB, SARA2
364	SCAMP1	9522	NM_004866	O15126	SCAM1_HUMAN	secretory carrier membrane protein 1	SCAMP, SCAMP37
365	SCAMP2	10066	NM_005697	O15127	SCAM2_HUMAN	secretory carrier membrane protein 2
366	SCAMP3	10067	NM_005698	O14828	SCAM3_HUMAN	secretory carrier membrane protein 3	C1orf3
367	SCG5	6447	NM_001144757	P05408	7B2_HUMAN	secretogranin V	7B2, P7B2, SGNE1, SgV
368	SDCBP	6386	NM_005625	O00560	SDCB1_HUMAN	syndecan binding protein	MDA-9, MDA9, ST1, SYCL, TACIP18
369	SDCBP2	27111	NM_080489	Q9H190	SDCB2_HUMAN	syndecan binding protein 2	SITAC, SITAC18, ST-2, ST2
370	SEC13	6396	NM_183352	P55735	SEC13_HUMAN	SEC13 homolog, nuclear pore and COPII coat complex component	D3S1231EL1, SEC13R, npp-20, SEC13
371	SEC22A	26984	NM_012430	Q96IW7	SC22A_HUMAN	SEC22 homolog A, vesicle trafficking protein	SEC22L2
372	SEC22B	9554	NM_004892	O75396	SC22B_HUMAN	SEC22 homolog B, vesicle trafficking protein (gene/pseudogene)	ERS-24, SEC22L1
373	SEC22C	9117	NM_032970	Q9BRL7	SC22C_HUMAN	SEC22 homolog C, vesicle trafficking protein	SEC22L3
374	SEC23A	10484	NM_006364	Q15436	SC23A_HUMAN	Sec23 homolog A, COPII coat complex component	CLSD, hSec23A
375	SEC23IP	11196	NM_007190	Q9Y6Y8	S23IP_HUMAN	SEC23 interacting protein	MSTP053, P125, P125A
376	SEC24A	10802	NM_021982	O95486	SC24A_HUMAN	SEC24 homolog A, COPII coat complex component
377	SEC24B	10427	NM_006323	O95487	SC24B_HUMAN	SEC24 homolog B, COPII coat complex component	SEC24
378	SEC24C	9632	NM_004922	P53992	SC24C_HUMAN	SEC24 homolog C, COPII coat complex component
379	SEC24D	9871	NM_014822	O94855	SC24D_HUMAN	SEC24 homolog D, COPII coat complex component	CLCRP2
380	SEC31A	22872	NM_014933	O94979	SC31A_HUMAN	SEC31 homolog A, COPII coat complex component	ABP125, ABP130, HSPC275, HSPC334, NEDSOSB, SEC31L1
381	SEC62	7095	NM_003262	Q99442	SEC62_HUMAN	SEC62 homolog, preprotein translocation factor	Dtrp1, HTP1, TLOC1, TP-1
382	SEC63	11231	NM_007214	Q9UGP8	SEC63_HUMAN	SEC63 homolog, protein translocation regulator	DNAJC23, ERdj2, PCLD2, PRO2507L, SEC63
383	SELENOS	55829	NM_203472	Q9BQE4	SELS_HUMAN	selenoprotein S	AD-015, ADO15, SBBI8, SELS, SEPS1, VIMP
384	SET	6418	NM_001122821	Q01105	SET_HUMAN	SET nuclear proto-oncogene	2PP2A, I2PP2A, IGAAD, IPP2A2, MRD58, PHAPII, TAF-I, TAF-IBETA
385	SIRT1	23411	NM_012238	Q96EB6	SIR1_HUMAN	sirtuin 1	SIR2, SIR2L1, SIR2alpha
386	SLC25A1	6576	NM_005984	P53007	TXTP_HUMAN	solute carrier family 25 member 1	CMS23, CTP, D2L2AD, SEA, SLC20A3
387	SLC25A2	83884	NM_031947	Q9BXI2	ORNT2_HUMAN	solute carrier family 25 member 2	ORC2, ORNT2
388	SLC25A12	8604	NM_003705	O75746	CMC1_HUMAN	solute carrier family 25 member 12	AGC1, ARALAR, EIEE39
389	SLC25A13	10165	NM_001160210	Q9UJS0	CMC2_HUMAN	solute carrier family 25 member 13	ARALAR2, CITRIN, CTLN2, NICCD
390	SLC25A15	10166	NM_014252	Q9Y619	ORNT1_HUMAN	solute carrier family 25 member 15	D13S327, HHH, ORC1, ORNT1
391	SLC25A20	788	NM_000387	O43772	MCAT_HUMAN	solute carrier family 25 member 20	CAC, CACT
392	SMAD3	4088	NM_005902	P84022	SMAD3_HUMAN	SMAD family member 3	HSPC193, HsT17436, JV15-2, LDS1C, LDS3, MADH3
393	SMG1	23049	NM_015092	Q96Q15	SMG1_HUMAN	SMG1 nonsense mediated mRNA decay associated PI3K related kinase	61E3.4, ATX, LIP
394	SMG5	23381	NM_015327	Q9UPR3	SMG5_HUMAN	SMG5 nonsense mediated mRNA decay factor	EST1B, LPTS-RP1, LPTSRP1, SMG-5
395	SMG6	23293	NM_017575	Q86US8	EST1A_HUMAN	SMG6 nonsense mediated mRNA decay factor	C17orf31, EST1A, SMG-6, hSMG5/7a
396	SMG7	9887	NM_173156	Q92540	SMG7_HUMAN	SMG7 nonsense mediated mRNA decay factor	C1orf16, EST1C, SGA56M
397	SNAP23	8773	NM_003825	O00161	SNP23_HUMAN	synaptosome associated protein 23	HsT17016, SNAP-23A, SNAP23B, SNAP23
398	SNAPIN	23557	NM_012437	O95295	SNAPN_HUMAN	SNAP associated protein	BLOC1S7, BLOS7, BORCS3, SNAPAP
399	SNX6	58533	NM_021249	Q9UNH7	SNX6_HUMAN	sorting nexin 6	MSTP010, TFAF2
400	SNX15	29907	NM_013306	Q9NRS6	SNX15_HUMAN	sorting nexin 15	HSAF001435
401	SNX17	9784	NM_014748	Q15036	SNX17_HUMAN	sorting nexin 17
402	SOD1	6647	NM_000454	P00441	SODC_HUMAN	superoxide dismutase 1	ALS, ALS1, HEL-S-44, IPOA, SOD, STAHP, hSod1, homodimer
403	SOD2	6648	NM_000636	P04179	SODM_HUMAN	superoxide dismutase 2	GClnc1, IPO-B, IPOB, MNSOD, MVCD6, Mn-SOD
404	SORT1	6272	NM_002959	Q99523	SORT_HUMAN	sortilin 1	Gp95, LDLCQ6, NT3, NTR3
405	SQSTM1	8878	NM_003900	Q13501	SQSTM_HUMAN	sequestosome 1	A170, DMRV, FTDALS3, NADGP, OSIL, PDB3, ZIP3, p60, p62, p62B
406	SRP54	6729	NM_003136	P61011	SRP54_HUMAN	signal recognition particle 54
407	SRSF10	10772	NM_006625	O75494	SRS10_HUMAN	serine and arginine rich splicing factor 10	FUSIP1, FUSIP2, NSSR, PPP1R149, SFRS13, SFRS13A, SRp38, SRrp40, TASR, TASR1, TASR2
408	SRSF12	135295	NM_080743	Q8WXF0	SRS12_HUMAN	serine and arginine rich splicing factor 12	SFRS13B, SFRS19, SRrp35
409	SSR1	6745	NM_003144	P43307	SSRA_HUMAN	signal sequence receptor subunit 1	TRAPA
410	SSR2	6746	NM_003145	P43308	SSRB_HUMAN	signal sequence receptor subunit 2	HSD25, TLAP, TRAP-BETA, TRAPB
411	SSR4	6748	NM_001204526	P51571	SSRD_HUMAN	signal sequence receptor subunit 4	CDG1Y, TRAPD
412	STAP1	26228	NM_012108	Q9ULZ2	STAP1_HUMAN	signal transducing adaptor family member 1	BRDG1, STAP-1
413	STARD3	10948	NM_006804	Q14849	STAR3_HUMAN	StAR related lipid transfer domain containing 3	CAB1, MLN64, es64
414	STEAP2	261729	NM_152999	Q8NFT2	STEA2_HUMAN	STEAP2 metalloreductase	IPCA1, PCANAP1, PUMPCn, STAMP1, STMP
415	STIP1	10963	NM_001282652	P31948	STIP1_HUMAN	stress induced phosphoprotein 1	HEL-S-94n, HOP, IEF-SSP-3521, P60, STI1, STI1L
416	STRADA	92335	NM_001003787	Q7RTN6	STRAA_HUMAN	STE20 related adaptor alpha	LYK5, NY-BR-96, PMSE, STRAD, STRAD alpha, Stlk
417	STRADB	55437	NM_018571	Q9C0K7	STRAB_HUMAN	STE20 related adaptor beta	ALS2CR2, CALS-21, ILPIP, ILPIPA, PAPK, PRO1038
418	STX5	6811	NM_003164	Q13190	STX5_HUMAN	syntaxin 5	SED5A, STX5
419	STX7	8417	NM_003569	O15400	STX7_HUMAN	syntaxin 7
420	STX16	8675	NM_001001433	O14662	STX16_HUMAN	syntaxin 16	SYN16
421	STX18	53407	NM_016930	Q9P2W9	STX18_HUMAN	syntaxin 18	Ufe1
422	STXBP2	6813	NM_006949	Q15833	STXB2_HUMAN	syntaxin binding protein 2	FHL5, Hunc18b, MUNC18-2, UNC18-2, UNC18B, pp10122
423	SYNRG	11276	NM_007247	Q9UMZ2	SYNRG_HUMAN	synergin gamma	AP1GBP1, SYNG
424	TAMM41	132001	NM_001284401	Q96BW9	TAM41_HUMAN	TAM41 mitochondrial translocator assembly and maintenance homolog	C3orf31, RAM41, TAM41
425	TAOK2	9344	NM_016151	Q9UL54	TAOK2_HUMAN	TAO kinase 2	MAP3K17, PSK, PSK1, PSK1-BETA, TAO1, TAO2
426	TAP2	6891	NM_001290043	Q03519	TAP2_HUMAN	transporter 2, ATP binding cassette subfamily B member	ABC18, ABCB3, APT2, D6S217E, PSF-2, PSF2, RING11
427	TAPBP	6892	NM_003190	O15533	TPSN_HUMAN	TAP binding protein	NGS17, TAPA, TPN, TPSN
428	TBRG1	84897	NM_032811	Q3YBR2	TBRG1_HUMAN	transforming growth factor beta regulator 1	NIAM, TB-5
429	TGFB1	7040	NM_000660	P01137	TGFB1_HUMAN	transforming growth factor beta 1	CED, DPD1, IBDIMDE, LAP, TGF-beta1, TGFB, TGFbeta
430	TGFB2	7042	NM_001135599	P61812	TGFB2_HUMAN	transforming growth factor beta 2	G-TSF, LDS4, TGF-beta2
431	TGFBR1	7046	NM_004612	P36897	TGFR1_HUMAN	transforming growth factor beta receptor 1	AAT5, ACVRLK4, ALK-5, ALK5, ESS1, LDS1, LDS1A, LDS2A, MSSE, SKR4, TBR-i, TBRI, TGFR-1, tbetaR-I
432	TIMM8B	26521	NM_012459	Q9Y5J9	TIM8B_HUMAN	translocase of inner mitochondrial membrane 8 homolog B	DDP2, TIM8B
433	TIMM9	26520	NM_012460	Q9Y5J7	TIM9_HUMAN	translocase of inner mitochondrial membrane 9	TIM9, TIM9A
434	TIMM10	26519	NM_012456	P62072	TIM10_HUMAN	translocase of inner mitochondrial membrane 10	TIM10, TIM10AA, TIMM10
435	TIMM13	26517	NM_012458	Q9Y5L4	TIM13_HUMAN	translocase of inner mitochondrial membrane 13	TIM13, TIM13BA, TIMM13B, ppv1, TIMM13
436	TIMM17A	10440	NM_006335	Q99595	TI17A_HUMAN	translocase of inner mitochondrial membrane 17A	TIM17, TIM17A
437	TIMM17B	10245	NM_001167947	O60830	TI17B_HUMAN	translocase of inner mitochondrial membrane 17B	DXS9822, JM3, TIM17B
438	TIMM23	100652748	NM_006327	O14925	TIM23_HUMAN	translocase of inner mitochondrial membrane 23 homolog B
439	TIMM44	10469	NM_006351	O43615	TIM44_HUMAN	translocase of inner mitochondrial membrane 44	TIM44
440	TINAGL1	64129	NM_022164	Q9GZM7	TINAL_HUMAN	tubulointerstitial nephritis antigen like 1	ARG1, LCN7, LIECG3, TINAGRP
441	TLK1	9874	NM_012290	Q9UKI8	TLK1_HUMAN	tousled like kinase 1	PKU-beta
442	TMED10	10972	NM_006827	P49755	TMEDA_HUMAN	transmembrane p24 trafficking protein 10	P24(DELTA), S31I125, S31III125, TMP21, Tmp-21-I, p23, p24d1
443	TMX1	81542	NM_030755	Q9H3N1	TMX1_HUMAN	thioredoxin related transmembrane protein 1	PDIA11, TMX, TXNDC, TXNDC1
444	TNF	7124	NM_000594	P01375	TNFA_HUMAN	tumor necrosis factor	DIF-alpha, TNFA, TNFSF2, TNLG1F, TNF
445	TNFSF14	8740	NM_003807	O43557	TNF14_HUMAN	TNF superfamily member 14	CD258, HVEML, LIGHT, LTg
446	TNNT2	7139	NM_000364	P45379	TNNT2_HUMAN	troponin T2, cardiac type	CMD1D, CMH2, CMPD2, LVNC6, RCM3, TnTC, cTnT
447	TNPO1	3842	NM_002270	Q92973	TNPO1_HUMAN	transportin 1	IPO2, KPNB2, MIP, MIP1, TRN
448	TOM1	10043	NM_005488	O60784	TOM1_HUMAN	target of myb1 membrane trafficking protein
449	TOMM5	401505	NM_001001790	Q8N4H5	TOM5_HUMAN	translocase of outer mitochondrial membrane 5	C9orf105, Tom5, bA613M10.3
450	TOMM7	54543	NM_019059	Q9P0U1	TOM7_HUMAN	translocase of outer mitochondrial membrane 7	TOM7
451	TOMM20	9804	NM_014765	Q15388	TOM20_HUMAN	translocase of outer mitochondrial membrane 20	MAS20, MOM19, TOM20
452	TOMM22	56993	NM_020243	Q9NS69	TOM22_HUMAN	translocase of outer mitochondrial membrane 22	1C9-2, MST065, MSTP065, TOM22
453	TOMM34	10953	NM_006809	Q15785	TOM34_HUMAN	translocase of outer mitochondrial membrane 34	HTOM34P, TOM34, URCC3
454	TOMM40	10452	NM_001128917	O96008	TOM40_HUMAN	translocase of outer mitochondrial membrane 40	C19orf1, D19S1177E, PER-EC1, PEREC1, TOM40
455	TOMM70	9868	NM_014820	O94826	TOM70_HUMAN	translocase of outer mitochondrial membrane 70	TOMM70A, Tom70
456	TP53	7157	NM_000546	P04637	P53_HUMAN	tumor protein p53	BCC7, BMFS5, LFS1, P53, TRP53
457	TPI1	7167	NM_000365	P60174	TPIS_HUMAN	triosephosphate isomerase 1	HEL-S-49, TIM, TPI, TPID
458	TPM1	7168	NM_001018005	P09493	TPM1_HUMAN	tropomyosin 1	C15orf13, CMD1Y, CMH3, HEL-S-265, HTM-alpha, LVNC9, TMSA
459	TPR	7175	NM_003292	P12270	TPR_HUMAN	translocated promoter region, nuclear basket protein
460	TRAK1	22906	NM_001042646	Q9UPV9	TRAK1_HUMAN	trafficking kinesin protein 1	EIEE68, MILT1, OIP106
461	TRAM1	23471	NM_014294	Q15629	TRAM1_HUMAN	translocation associated membrane protein 1	PNAS8, TRAM, TRAMP
462	TRAPPC2	6399	NM_001011658	P0DI81	TPC2A_HUMAN	trafficking protein particle complex 2	MIP2A, SEDL, SEDTP1, TRS20, ZNF547L, hYP38334, TRAPPC2
463	TRAPPC8	22878	NM_014939	Q9Y2L5	TPPC8_HUMAN	trafficking protein particle complex 8	GSG1, HsT2706, KIAA1012, TRS85
464	TRIP6	7205	NM_003302	Q15654	TRIP6_HUMAN	thyroid hormone receptor interactor 6	OIP-1, OIP1, TRIP-6i2, ZRP-1, TRIP6
465	TRNT1	51095	NM_182916	Q96Q11	TRNT1_HUMAN	tRNA nucleotidyl transferase 1	CCA1, CGI-47, MtCCA, RPEM, SIFD
466	TRPC4AP	26133	NM_015638	Q8TEL6	TP4AP_HUMAN	transient receptor potential cation channel subfamily C member 4 associated protein	C20orf188, PPP1R158, TRRP4AP, TRUSS
467	TRPS1	7227	NM_014112	Q9UHF7	TRPS1_HUMAN	transcriptional repressor GATA binding 1	GC79, LGCR
468	TSC1	7248	NM_000368	Q92574	TSC1_HUMAN	TSC complex subunit 1	LAM, TSC
469	TSC2	7249	NM_000548	P49815	TSC2_HUMAN	TSC complex subunit 2	LAM, PPP1R160, TSC4
470	TSPO	706	NM_000714	P30536	TSPOA_HUMAN	translocator protein	BPBS, BZRP, DBI, IBP, MBR, PBR, PBS, PKBS, PTBR, mDRC, pk18
471	TUBA4A	7277	NM_006000	P68366	TBA4A_HUMAN	tubulin alpha 4a	ALS22, H2-ALPHA, TUBA1
472	UHMK1	127933	NM_175866	Q8TAS1	UHMK1_HUMAN	U2AF homology motif kinase 1	KIS, KIST, P-CIP2
473	ULK1	8408	NM_003565	O75385	ULK1_HUMAN	unc-51 like autophagy activating kinase 1	ATG1, ATG1A, UNC51, Unc51.1, hATG1
474	UPF1	5976	NM_001297549	Q92900	RENT1_HUMAN	UPF1 RNA helicase and ATPase	HUPF1, NORF1, RENT1, pNORF1, smg-2
475	UPF2	26019	NM_080599	Q9HAU5	RENT2_HUMAN	UPF2 regulator of nonsense mediated mRNA decay	HUPF2, RENT2, smg-3
476	USE1	55850	NM_018467	Q9NZ43	USE1_HUMAN	unconventional SNARE in the ER 1	D12, MDS032, P31, SLT1
477	USO1	8615	NM_001290049	O60763	USO1_HUMAN	USO1 vesicle transport factor	P115, TAP, VDP
478	UXT	8409	NM_153477	Q9UBK9	UXT_HUMAN	ubiquitously expressed prefoldin like chaperone	ART-27, STAP1
479	VAMP7	6845	NM_005638	P51809	VAMP7_HUMAN	vesicle associated membrane protein 7	SYBL1, TI-VAMP, TIVAMP, VAMP-7
480	VCP	7415	NM_007126	P55072	TERA_HUMAN	valosin containing protein	CDC48, TERA, p97
481	VPS4A	27183	NM_013245	Q9UN37	VPS4A_HUMAN	vacuolar protein sorting 4 homolog A	SKD1, SKD1A, SKD2, VPS4, VPS4-1
482	VPS4B	9525	NM_004869	O75351	VPS4B_HUMAN	vacuolar protein sorting 4 homolog B	MIG1, SKD1, SKD1B, VPS4-2
483	VPS13A	23230	NM_033305	Q96RL7	VP13A_HUMAN	vacuolar protein sorting 13 homolog A	CHAC, CHOREIN
484	VPS26A	9559	NM_004896	O75436	VP26A_HUMAN	VPS26, retromer complex component A	HB58, Hbeta58, PEP8A, VPS26
485	VPS35	55737	NM_018206	Q96QK1	VPS35_HUMAN	VPS35 retromer complex component	MEM3, PARK17
486	VPS41	27072	NM_014396	P49754	VPS41_HUMAN	VPS41 subunit of HOPS complex	HVPS41, HVSP41, hVps41p
487	VPS45	11311	NM_007259	Q9NRW7	VPS45_HUMAN	vacuolar protein sorting 45 homolog	H1, H1VPS45, SCN5A, VPS45B, VPS54A, VSP45, VSP45A, VPS45
488	VTI1A	143187	NM_145206	Q96AJ9	VTI1A_HUMAN	vesicle transport through interaction with t-SNAREs 1A	MMDS3, MVti1, VTI1RP2, Vti1-rp2
489	WIPI1	55062	NM_017983	Q5MNZ9	WIPI1_HUMAN	WD repeat domain, phosphoinositide interacting 1	ATG18, ATG18A, WIPI49
490	XPO6	23214	NM_001270940	Q96QU8	XPO6_HUMAN	exportin 6	EXP6, RANBP20
491	XPO7	23039	NM_015024	Q9UIA9	XPO7_HUMAN	exportin 7	EXP7, RANBP16
492	YKT6	10652	NM_006555	O15498	YKT6_HUMAN	YKT6 v-SNARE homolog
493	YWHAH	7533	NM_003405	Q04917	1433F_HUMAN	tyrosine 3-monooxygenase/tryptophan 5-monooxygenase activation protein eta	YWHA1
494	ZFYVE9	9372	NM_007324	O95405	ZFYV9_HUMAN	zinc finger FYVE-type containing 9	MADHIP, NSP, PPP1R173, SARA, SMADIP
495	ZFYVE16	9765	NM_014733	Q7Z3T8	ZFY16_HUMAN	zinc finger FYVE-type containing 16	PPP1R69
496	ZW10	9183	NM_004724	O43264	ZW10_HUMAN	zw10 kinetochore protein	HZW10, KNTC1AP

## Sheet: GO Terms
No.	GO ID	GO Term
1	GO:0000042	protein targeting to Golgi
2	GO:0000056	ribosomal small subunit export from nucleus
3	GO:0000059	protein import into nucleus, docking
4	GO:0000066	mitochondrial ornithine transport
5	GO:0006405	RNA export from nucleus
6	GO:0006406	mRNA export from nucleus
7	GO:0006407	rRNA export from nucleus
8	GO:0006408	snRNA export from nucleus
9	GO:0006605	protein targeting
10	GO:0006606	protein import into nucleus
11	GO:0006607	NLS-bearing substrate import into nucleus
12	GO:0006608	snRNP protein import into nucleus
13	GO:0006610	ribosomal protein import into nucleus
14	GO:0006611	protein export from nucleus
15	GO:0006612	protein targeting to membrane
16	GO:0006613	cotranslational protein targeting to membrane
17	GO:0006614	SRP-dependent cotranslational protein targeting to membrane
18	GO:0006622	protein targeting to lysosome
19	GO:0006625	protein targeting to peroxisome
20	GO:0006626	protein targeting to mitochondrion
21	GO:0006627	mitochondrial protein processing during import
22	GO:0006839	mitochondrial transport
23	GO:0006843	mitochondrial citrate transport
24	GO:0006853	carnitine shuttle
25	GO:0006886	intracellular protein transport
26	GO:0006888	ER to Golgi vesicle-mediated transport
27	GO:0006890	retrograde vesicle-mediated transport, Golgi to ER
28	GO:0006891	intra-Golgi vesicle-mediated transport
29	GO:0006892	post-Golgi vesicle-mediated transport
30	GO:0006893	Golgi to plasma membrane transport
31	GO:0006895	Golgi to endosome transport
32	GO:0006913	nucleocytoplasmic transport
33	GO:0006914	autophagy
34	GO:0007018	microtubule-based movement
35	GO:0007041	lysosomal transport
36	GO:0007184	SMAD protein nuclear translocation
37	GO:0007253	cytoplasmic sequestering of NF-kappaB
38	GO:0007262	STAT protein nuclear translocation
39	GO:0008088	axon cargo transport
40	GO:0008089	anterograde axon cargo transport
41	GO:0008090	retrograde axon cargo transport
42	GO:0008333	endosome to lysosome transport
43	GO:0008588	release of cytoplasmic sequestered NF-kappaB
44	GO:0014808	release of sequestered calcium ion into cytosol by sarcoplasmic reticulum
45	GO:0015680	intracellular copper ion transport
46	GO:0015919	peroxisomal membrane transport
47	GO:0016189	synaptic vesicle to endosome fusion
48	GO:0016197	endosome transport
49	GO:0016482	cytoplasmic transport
50	GO:0016558	protein import into peroxisome matrix
51	GO:0016560	protein import into peroxisome matrix, docking
52	GO:0016561	protein import into peroxisome matrix, translocation
53	GO:0019896	axon transport of mitochondrion
54	GO:0030048	actin filament-based movement
55	GO:0030049	muscle filament sliding
56	GO:0030150	protein import into mitochondrial matrix
57	GO:0030970	retrograde protein transport, ER to cytosol
58	GO:0032066	nucleolus to nucleoplasm transport
59	GO:0032367	intracellular cholesterol transport
60	GO:0032383	regulation of intracellular cholesterol transport
61	GO:0032387	negative regulation of intracellular transport
62	GO:0032388	positive regulation of intracellular transport
63	GO:0032472	Golgi calcium ion transport
64	GO:0032510	endosome to lysosome transport via multivesicular body sorting pathway
65	GO:0032597	B cell receptor transport into membrane raft
66	GO:0032600	chemokine receptor transport out of membrane raft
67	GO:0032971	regulation of muscle filament sliding
68	GO:0033158	regulation of protein import into nucleus, translocation
69	GO:0042147	retrograde transport, endosome to Golgi
70	GO:0042306	regulation of protein import into nucleus
71	GO:0042345	regulation of NF-kappaB import into nucleus
72	GO:0042346	positive regulation of NF-kappaB import into nucleus
73	GO:0042347	negative regulation of NF-kappaB import into nucleus
74	GO:0042776	mitochondrial ATP synthesis coupled proton transport
75	GO:0042992	negative regulation of transcription factor import into nucleus
76	GO:0042993	positive regulation of transcription factor import into nucleus
77	GO:0042994	cytoplasmic sequestering of transcription factor
78	GO:0043000	Golgi to plasma membrane CFTR protein transport
79	GO:0043004	cytoplasmic sequestering of CFTR protein
80	GO:0043490	malate-aspartate shuttle
81	GO:0043681	protein import into mitochondrion
82	GO:0045022	early endosome to late endosome transport
83	GO:0045046	protein import into peroxisome membrane
84	GO:0045204	MAPK export from nucleus
85	GO:0045324	late endosome to vacuole transport
86	GO:0046795	intracellular virion transport
87	GO:0046822	regulation of nucleocytoplasmic transport
88	GO:0046824	positive regulation of nucleocytoplasmic transport
89	GO:0046825	regulation of protein export from nucleus
90	GO:0046826	negative regulation of protein export from nucleus
91	GO:0046827	positive regulation of protein export from nucleus
92	GO:0046831	regulation of RNA export from nucleus
93	GO:0046833	positive regulation of RNA export from nucleus
94	GO:0046902	regulation of mitochondrial membrane permeability
95	GO:0046907	intracellular transport
96	GO:0046967	cytosol to ER transport
97	GO:0047496	vesicle transport along microtubule
98	GO:0047497	mitochondrion transport along microtubule
99	GO:0048193	Golgi vesicle transport
100	GO:0048199	vesicle targeting, to, from or within Golgi
101	GO:0048203	vesicle targeting, trans-Golgi to endosome
102	GO:0048205	COPI coating of Golgi vesicle
103	GO:0048210	Golgi vesicle fusion to target membrane
104	GO:0048227	plasma membrane to endosome transport
105	GO:0051168	nuclear export
106	GO:0051170	nuclear import
107	GO:0051533	positive regulation of NFAT protein import into nucleus
108	GO:0060391	positive regulation of SMAD protein nuclear translocation
109	GO:0061621	canonical glycolysis
110	GO:0070296	sarcoplasmic reticulum calcium ion transport
