# Supplementary material for: A trafficome-wide RNAi screen reveals deployment of early and late secretory host proteins and the entire late endo-/lysosomal vesicle fusion machinery by intracellular Salmonella
Source: PLoS Pathog. 2020 Jul 13;16(7):e1008220. doi: 10.1371/journal.ppat.1008220 (PMC7377517; doi:10.1371/journal.ppat.1008220)
Supplement: S2 Table — (XLSX) [file ppat.1008220.s003.xlsx]

## Sheet: Score overview
score of max. 54 possible
	All targets				Hits only				Low-ranking hits (1-4)				Mid-ranking hits (5-7)				High-ranking hits (≥8)
	No.	Target	Score Sum		No.	Target	Score Sum		No.	Target	Score Sum		No.	Target	Score Sum		No.	Target	Score Sum
	1	AAAS	6		1	AAAS	6		1	ABCG1	3		1	AAAS	6		1	ABCA2	13
	2	ABCA1	0		2	ABCA2	13		2	AGXT	4		2	ACD	6		2	AGFG1	8
	3	ABCA2	13		3	ABCG1	3		3	AKAP6	3		3	ACTC1	6		3	AKT1	10
	4	ABCD1	0		4	ACD	6		4	AP1G1	1		4	AIP	6		4	ALDOA	14
	5	ABCG1	3		5	ACTC1	6		5	AP1M2	4		5	ANKRD27	6		5	ANK3	9
	6	ACD	6		6	AGFG1	8		6	AP3B2	3		6	AP3B1	7		6	AP2A1	19
	7	ACTC1	6		7	AGXT	4		7	AP3S2	3		7	ARFIP1	7		7	AP3D1	12
	8	ADRB2	0		8	AIP	6		8	APBA1	3		8	ATG9A	7		8	ARCN1	21
	9	AGFG1	8		9	AKAP6	3		9	APOA4	3		9	ATP2A2	6		9	ARL1	12
	10	AGXT	4		10	AKT1	10		10	APOE	1		10	ATP5PO	7		10	ATG3	9
	11	AIP	6		11	ALDOA	14		11	APPBP2	4		11	BCL3	6		11	ATG4C	18
	12	AKAP6	3		12	ANK3	9		12	ARFGAP3	2		12	BET1	7		12	ATG4D	13
	13	AKT1	10		13	ANKRD27	6		13	ARSB	3		13	BNIP3	6		13	ATG10	9
	14	ALDOA	14		14	AP1G1	1		14	ATG4A	4		14	CCS	5		14	BBS4	19
	15	ANK3	9		15	AP1M2	4		15	ATG7	3		15	CD24	5		15	BCL2	10
	16	ANKRD27	6		16	AP2A1	19		16	ATG16L1	3		16	CD27	6		16	BCL2L1	8
	17	ANP32A	0		17	AP3B1	7		17	ATXN1	3		17	CD209	5		17	BCL6	9
	18	AP1G1	1		18	AP3B2	3		18	BAK1	3		18	CDC42	6		18	BMP4	10
	19	AP1M2	4		19	AP3D1	12		19	BARD1	3		19	CDH1	6		19	BMPR1A	10
	20	AP2A1	19		20	AP3S2	3		20	CAPN10	2		20	CHMP7	6		20	CDC37	26
	21	AP2A2	0		21	APBA1	3		21	CAT	3		21	CLEC4M	5		21	CEP57	9
	22	AP3B1	7		22	APOA4	3		22	COG1	4		22	CLN3	6		22	CLTA	14
	23	AP3B2	3		23	APOE	1		23	COPE	4		23	COG2	6		23	CLTB	15
	24	AP3D1	12		24	APPBP2	4		24	COPZ1	3		24	COG3	6		24	CLTC	16
	25	AP3M1	0		25	ARCN1	21		25	CRYAB	3		25	COG5	6		25	COPA	9
	26	AP3S2	3		26	ARFGAP3	2		26	DDX25	3		26	COG7	6		26	COPB1	20
	27	APBA1	3		27	ARFIP1	7		27	DERL1	1		27	COPZ2	6		27	COPB2	12
	28	APOA4	3		28	ARL1	12		28	DERL2	3		28	CPT2	6		28	COPG1	16
	29	APOE	1		29	ARSB	3		29	DNAL4	3		29	CSPG5	7		29	CPT1B	12
	30	APPBP2	4		30	ATG3	9		30	DYNC1I2	4		30	DCLK1	6		30	CRYAA	13
	31	ARCN1	21		31	ATG4A	4		31	DYNLRB1	3		31	DDX19B	7		31	DNAJC19	8
	32	ARF1	0		32	ATG4C	18		32	EEA1	3		32	DDX39B	5		32	DUSP16	9
	33	ARFGAP1	0		33	ATG4D	13		33	EIF2D	3		33	DYNC1I1	6		33	DYNC1H1	11
	34	ARFGAP3	2		34	ATG7	3		34	FYB	3		34	DYNLRB2	6		34	ERGIC1	9
	35	ARFIP1	7		35	ATG9A	7		35	G6PD	3		35	ERP29	7		35	EXOC5	14
	36	ARL1	12		36	ATG10	9		36	GBF1	3		36	F2	6		36	FLNA	10
	37	ARSB	3		37	ATG16L1	3		37	GGA1	4		37	F2R	6		37	FOS	8
	38	ATG3	9		38	ATP2A2	6		38	GOLGA2	1		38	FAF1	7		38	G3BP2	9
	39	ATG4A	4		39	ATP5PO	7		39	GORASP1	3		39	FUT10	6		39	GAPDH	13
	40	ATG4B	0		40	ATXN1	3		40	GOSR1	3		40	GABARAP	6		40	GGA3	9
	41	ATG4C	18		41	BAK1	3		41	GPX1	4		41	GABARAPL2	6		41	GPX3	8
	42	ATG4D	13		42	BARD1	3		42	GSR	3		42	GNAS	6		42	GRPEL1	15
	43	ATG5	0		43	BBS4	19		43	GSTA1	4		43	GOLGA3	6		43	GSK3B	9
	44	ATG7	3		44	BCL2	10		44	HK2	1		44	GOLGA5	6		44	HERC2	9
	45	ATG9A	7		45	BCL2L1	8		45	HMGXB4	3		45	GOSR2	6		45	HGS	24
	46	ATG9B	0		46	BCL3	6		46	HNRNPA1	1		46	GPX2	6		46	IL10	8
	47	ATG10	9		47	BCL6	9		47	HSP90AA1	3		47	IQGAP1	5		47	JUN	15
	48	ATG12	0		48	BET1	7		48	HTATIP2	3		48	KATNB1	6		48	KDELR1	13
	49	ATG16L1	3		49	BMP4	10		49	ICMT	4		49	KHDRBS1	6		49	KIF1A	9
	50	ATP2A2	6		50	BMPR1A	10		50	IPO5	4		50	KIF3B	6		50	KIF1B	12
	51	ATP2C1	0		51	BNIP3	6		51	IRGC	4		51	KIF4A	7		51	KIF1C	12
	52	ATP5F1D	0		52	CAPN10	2		52	IRGM	3		52	KIF5A	6		52	KPNB1	10
	53	ATP5PO	7		53	CAT	3		53	IRGQ	3		53	KIF5B	7		53	LDHA	8
	54	ATXN1	3		54	CCS	5		54	KDELR2	4		54	KPNA2	6		54	LONP1	10
	55	BAK1	3		55	CD209	5		55	KIF13B	3		55	KPNA3	6		55	LONP2	12
	56	BARD1	3		56	CD24	5		56	KIFBP	3		56	KPNA4	7		56	MAP1A	9
	57	BBS4	19		57	CD27	6		57	KLHL2	3		57	KRT18	6		57	MCM3AP	9
	58	BCL2	10		58	CDC37	26		58	KPNA6	3		58	LMAN1	6		58	MDFI	16
	59	BCL2L1	8		59	CDC42	6		59	KTN1	3		59	MAP1LC3A	6		59	MFN2	12
	60	BCL3	6		60	CDH1	6		60	LACRT	3		60	MAP1LC3B	7		60	MPO	22
	61	BCL6	9		61	CEP57	9		61	LRPPRC	4		61	MXI1	6		61	MYBBP1A	8
	62	BECN1	0		62	CHMP7	6		62	LTBP2	4		62	MYH7	7		62	MYH10	12
	63	BET1	7		63	CLEC4M	5		63	LYST	2		63	MYH9	6		63	NAPA	11
	64	BET1L	0		64	CLN3	6		64	M6PR	3		64	MYO6	7		64	NCKIPSD	10
	65	BMP4	10		65	CLTA	14		65	MAP1B	4		65	MYO9B	6		65	NDUFA13	9
	66	BMPR1A	10		66	CLTB	15		66	MAP1S	3		66	NCBP2	6		66	NEFL	15
	67	BNIP3	6		67	CLTC	16		67	MIPEP	3		67	NFKBIE	6		67	NFKBIA	17
	68	CALR	0		68	COG1	4		68	MON2	3		68	NFKBIL1	7		68	NLGN1	12
	69	CAPN10	2		69	COG2	6		69	MTOR	1		69	NPC1	7		69	NUP214	12
	70	CAT	3		70	COG3	6		70	MTX2	3		70	NPM1	6		70	OSBPL5	9
	71	CAV1	0		71	COG5	6		71	MX1	3		71	NUP107	6		71	PEX3	12
	72	CBLB	0		72	COG7	6		72	MX2	4		72	PEX5	6		72	PEX6	8
	73	CCS	5		73	COPA	9		73	MYBPC3	1		73	PEX16	5		73	PEX7	16
	74	CD209	5		74	COPB1	20		74	MYH2	4		74	PFKFB1	6		74	PEX10	9
	75	CD24	5		75	COPB2	12		75	MYH4	3		75	PGAM1	7		75	PRDX2	10
	76	CD27	6		76	COPE	4		76	MYH6	2		76	PIKFYVE	6		76	PRDX5	9
	77	CD74	0		77	COPG1	16		77	MYL1	3		77	PKLR	5		77	PREB	15
	78	CDC37	26		78	COPZ1	3		78	MYL6B	4		78	PML	5		78	PTPRK	23
	79	CDC42	6		79	COPZ2	6		79	MYL7	4		79	PPIH	6		79	PTTG1IP	9
	80	CDH1	6		80	CPT1B	12		80	MYLK2	1		80	RAB2A	7		80	RAB1A	15
	81	CEP57	9		81	CPT2	6		81	MYO1E	3		81	RAB7A	6		81	RAB3GAP2	17
	82	CHMP7	6		82	CRYAA	13		82	MYO7A	3		82	RAB8A	5		82	RAB11A	8
	83	CLEC4M	5		83	CRYAB	3		83	NAGPA	4		83	RAB9A	6		83	RANBP2	13
	84	CLN3	6		84	CSPG5	7		84	NBR1	3		84	RAB14	6		84	RHOB	15
	85	CLTA	14		85	DCLK1	6		85	NLRP12	1		85	RER1	6		85	RHOT1	11
	86	CLTB	15		86	DDX19B	7		86	NLRP3	4		86	RERE	6		86	RPGR	8
	87	CLTC	16		87	DDX25	3		87	NPC2	1		87	ROMO1	6		87	RPL11	14
	88	COG1	4		88	DDX39B	5		88	NRBP1	3		88	RPS15	7		88	SEC22B	12
	89	COG2	6		89	DERL1	1		89	NUDT4	4		89	RYR2	6		89	SEC24D	9
	90	COG3	6		90	DERL2	3		90	NUP133	3		90	SCAMP3	6		90	SEC62	9
	91	COG5	6		91	DNAJC19	8		91	NUP160	4		91	SCG5	6		91	SEC63	8
	92	COG7	6		92	DNAL4	3		92	NUP205	4		92	SDCBP2	6		92	SLC25A12	12
	93	COPA	9		93	DUSP16	9		93	NUP98	4		93	SEC22C	6		93	SMG5	10
	94	COPB1	20		94	DYNC1H1	11		94	NXF2	1		94	SEC24C	6		94	SNAP23	9
	95	COPB2	12		95	DYNC1I1	6		95	OPA1	3		95	SELENOS	6		95	SNX15	8
	96	COPE	4		96	DYNC1I2	4		96	PDIA3	4		96	SET	7		96	SORT1	9
	97	COPG1	16		97	DYNLRB1	3		97	PDK1	3		97	SLC25A13	5		97	SRP54	11
	98	COPG2	0		98	DYNLRB2	6		98	PEX14	3		98	SLC25A20	6		98	STRADA	9
	99	COPZ1	3		99	EEA1	3		99	PEX19	2		99	SMAD3	6		99	STX5	10
	100	COPZ2	6		100	EIF2D	3		100	PGK1	1		100	SNAPIN	7		100	STX7	12
	101	CPT1B	12		101	ERGIC1	9		101	PICK1	1		101	SOD1	6		101	STXBP2	10
	102	CPT2	6		102	ERP29	7		102	PIK3C3	3		102	SQSTM1	6		102	SYNRG	13
	103	CRYAA	13		103	EXOC5	14		103	PRKCI	3		103	SRSF10	7		103	TAMM41	10
	104	CRYAB	3		104	F2	6		104	PXN	4		104	SSR1	6		104	TAOK2	15
	105	CSPG5	7		105	F2R	6		105	RAB3IP	3		105	STEAP2	7		105	TGFB2	8
	106	CTSA	0		106	FAF1	7		106	RAB4A	3		106	STIP1	6		106	TIMM13	9
	107	DCLK1	6		107	FLNA	10		107	RAB5A	3		107	STX18	6		107	TIMM44	12
	108	DDX19B	7		108	FOS	8		108	RAB25	3		108	TBRG1	6		108	TINAGL1	9
	109	DDX25	3		109	FUT10	6		109	RAB27A	3		109	TGFB1	6		109	TMED10	9
	110	DDX39A	0		110	FYB	3		110	RAB30	3		110	TGFBR1	6		110	TOM1	9
	111	DDX39B	5		111	G3BP2	9		111	RAB33B	3		111	TIMM10	5		111	TOMM7	8
	112	DERL1	1		112	G6PD	3		112	RAB35	3		112	TIMM17B	6		112	TOMM22	12
	113	DERL2	3		113	GABARAP	6		113	RABIF	3		113	TLK1	6		113	TOMM34	11
	114	DNAJC19	8		114	GABARAPL2	6		114	RAC1	4		114	TNFSF14	7		114	TPR	10
	115	DNAL4	3		115	GAPDH	13		115	RASSF9	3		115	TPM1	6		115	TRAPPC8	9
	116	DOPEY2	0		116	GBF1	3		116	RBM22	4		116	TRIP6	5		116	TRPC4AP	15
	117	DUSP16	9		117	GGA1	4		117	RBSN	3		117	TSC1	7		117	VAMP7	16
	118	DYNC1H1	11		118	GGA3	9		118	RHOA	1		118	TSPO	6		118	VCP	16
	119	DYNC1I1	6		119	GNAS	6		119	RHOT2	3		119	USO1	6		119	VPS4A	9
	120	DYNC1I2	4		120	GOLGA2	1		120	RPL23	4		120	VPS13A	7		120	VPS4B	10
	121	DYNLRB1	3		121	GOLGA3	6		121	RTP4	3		121	VPS26A	5		121	VPS35	8
	122	DYNLRB2	6		122	GOLGA5	6		122	SAR1A	3		122	VTI1A	6
	123	EEA1	3		123	GORASP1	3		123	SAR1B	4		123	ZFYVE16	6
	124	EIF2D	0		124	GOSR1	3		124	SCAMP2	1
	125	EIF5A	3		125	GOSR2	6		125	SDCBP	3
	126	ENO1	0		126	GPX1	4		126	SEC22A	3
	127	ERGIC1	9		127	GPX2	6		127	SEC23IP	4
	128	ERP29	7		128	GPX3	8		128	SEC24A	3
	129	EXOC5	14		129	GRPEL1	15		129	SEC31A	3
	130	F2	6		130	GSK3B	9		130	SLC25A2	1
	131	F2R	6		131	GSR	3		131	SLC25A15	4
	132	FAF1	7		132	GSTA1	4		132	SRSF12	3
	133	FLNA	10		133	HERC2	9		133	SSR4	2
	134	FOS	8		134	HGS	24		134	STAP1	3
	135	FUT10	6		135	HK2	1		135	STRADB	3
	136	FYB	3		136	HMGXB4	3		136	STX16	1
	137	G3BP2	9		137	HNRNPA1	1		137	TIMM8B	3
	138	G6PD	3		138	HSP90AA1	3		138	TIMM9	3
	139	GABARAP	6		139	HTATIP2	3		139	TIMM17A	3
	140	GABARAPL2	6		140	ICMT	4		140	TIMM23	3
	141	GAPDH	13		141	IL10	8		141	TNF	3
	142	GBF1	3		142	IPO5	4		142	TNNT2	3
	143	GGA1	4		143	IQGAP1	5		143	TOMM5	3
	144	GGA2	0		144	IRGC	4		144	TOMM20	3
	145	GGA3	9		145	IRGM	3		145	TP53	1
	146	GLI3	0		146	IRGQ	3		146	TPI1	1
	147	GNAS	6		147	JUN	15		147	TRAK1	3
	148	GOLGA2	1		148	KATNB1	6		148	TRAM1	4
	149	GOLGA3	6		149	KDELR1	13		149	TSC2	3
	150	GOLGA5	6		150	KDELR2	4		150	TUBA4A	3
	151	GOLGB1	0		151	KHDRBS1	6		151	UHMK1	2
	152	GOLIM4	0		152	KIF13B	3		152	UPF1	1
	153	GOPC	0		153	KIF1A	9		153	USE1	3
	154	GORASP1	3		154	KIF1B	12		154	VPS41	3
	155	GOSR1	3		155	KIF1C	12		155	VPS45	4
	156	GOSR2	6		156	KIF3B	6		156	WIPI1	4
	157	GPI	0		157	KIF4A	7		157	XPO7	3
	158	GPX1	4		158	KIF5A	6		158	YKT6	1
	159	GPX2	6		159	KIF5B	7		159	YWHAH	1
	160	GPX3	8		160	KIFBP	3		160	ZW10	3
	161	GPX4	0		161	KLHL2	3
	162	GRPEL1	15		162	KPNA2	6
	163	GSK3B	9		163	KPNA3	6
	164	GSR	3		164	KPNA4	7
	165	GSTA1	4		165	KPNA6	3
	166	GSTA2	0		166	KPNB1	10
	167	GSTA3	0		167	KRT18	6
	168	HERC2	9		168	KTN1	3
	169	HGS	24		169	LACRT	3
	170	HHEX	0		170	LDHA	8
	171	HK2	1		171	LMAN1	6
	172	HMGXB4	3		172	LONP1	10
	173	HNRNPA1	1		173	LONP2	12
	174	HOMER3	0		174	LRPPRC	4
	175	HSP90AA1	3		175	LTBP2	4
	176	HTATIP2	3		176	LYST	2
	177	ICMT	4		177	M6PR	3
	178	IFNG	0		178	MAP1A	9
	179	IL10	8		179	MAP1B	4
	180	IPO5	4		180	MAP1LC3A	6
	181	IQGAP1	5		181	MAP1LC3B	7
	182	IRGC	4		182	MAP1S	3
	183	IRGM	3		183	MCM3AP	9
	184	IRGQ	3		184	MDFI	16
	185	JUN	15		185	MFN2	12
	186	KATNB1	6		186	MIPEP	3
	187	KDELR1	13		187	MON2	3
	188	KDELR2	4		188	MPO	22
	189	KHDRBS1	6		189	MTOR	1
	190	KIF13B	3		190	MTX2	3
	191	KIF1A	9		191	MX1	3
	192	KIF1B	12		192	MX2	4
	193	KIF1C	12		193	MXI1	6
	194	KIF3B	6		194	MYBBP1A	8
	195	KIF4A	7		195	MYBPC3	1
	196	KIF5A	6		196	MYH2	4
	197	KIF5B	7		197	MYH4	3
	198	KIFBP	3		198	MYH6	2
	199	KLHL2	3		199	MYH7	7
	200	KPNA1	0		200	MYH9	6
	201	KPNA2	6		201	MYH10	12
	202	KPNA3	6		202	MYL1	3
	203	KPNA4	7		203	MYL6B	4
	204	KPNA5	0		204	MYL7	4
	205	KPNA6	3		205	MYLK2	1
	206	KPNB1	10		206	MYO1E	3
	207	KRT18	6		207	MYO6	7
	208	KTN1	3		208	MYO7A	3
	209	LACRT	3		209	MYO9B	6
	210	LDHA	8		210	NAGPA	4
	211	LMAN1	6		211	NAPA	11
	212	LMAN2L	0		212	NBR1	3
	213	LONP1	10		213	NCBP2	6
	214	LONP2	12		214	NCKIPSD	10
	215	LRPPRC	4		215	NDUFA13	9
	216	LSG1	0		216	NEFL	15
	217	LTBP2	4		217	NFKBIA	17
	218	LYST	2		218	NFKBIE	6
	219	M6PR	3		219	NFKBIL1	7
	220	MALT1	0		220	NLGN1	12
	221	MAP1A	9		221	NLRP3	4
	222	MAP1B	4		222	NLRP12	1
	223	MAP1LC3A	6		223	NPC1	7
	224	MAP1LC3B	7		224	NPC2	1
	225	MAP1S	3		225	NPM1	6
	226	MCM3AP	9		226	NRBP1	3
	227	MDFI	16		227	NUDT4	4
	228	MFN2	12		228	NUP107	6
	229	MIPEP	3		229	NUP133	3
	230	MKKS	0		230	NUP160	4
	231	MON2	3		231	NUP205	4
	232	MPO	22		232	NUP214	12
	233	MTOR	1		233	NUP98	4
	234	MTX2	3		234	NXF2	1
	235	MX1	3		235	OPA1	3
	236	MX2	4		236	OSBPL5	9
	237	MXI1	6		237	PDIA3	4
	238	MYBBP1A	8		238	PDK1	3
	239	MYBPC3	1		239	PEX3	12
	240	MYH2	4		240	PEX5	6
	241	MYH3	0		241	PEX6	8
	242	MYH4	3		242	PEX7	16
	243	MYH6	2		243	PEX10	9
	244	MYH7	7		244	PEX14	3
	245	MYH9	6		245	PEX16	5
	246	MYH10	12		246	PEX19	2
	247	MYL1	3		247	PFKFB1	6
	248	MYL6B	4		248	PGAM1	7
	249	MYL7	4		249	PGK1	1
	250	MYLK2	1		250	PICK1	1
	251	MYO1E	3		251	PIK3C3	3
	252	MYO5A	0		252	PIKFYVE	6
	253	MYO6	7		253	PKLR	5
	254	MYO7A	3		254	PML	5
	255	MYO9B	6		255	PPIH	6
	256	NAGPA	4		256	PRDX2	10
	257	NAPA	11		257	PRDX5	9
	258	NAPG	0		258	PREB	15
	259	NBR1	3		259	PRKCI	3
	260	NCBP2	6		260	PTPRK	23
	261	NCKIPSD	10		261	PTTG1IP	9
	262	NDUFA13	9		262	PXN	4
	263	NEDD4	0		263	RAB1A	15
	264	NEFL	15		264	RAB2A	7
	265	NF1	0		265	RAB3GAP2	17
	266	NFKBIA	17		266	RAB3IP	3
	267	NFKBIE	6		267	RAB4A	3
	268	NFKBIL1	7		268	RAB5A	3
	269	NLGN1	12		269	RAB7A	6
	270	NLRP3	4		270	RAB8A	5
	271	NLRP12	1		271	RAB9A	6
	272	NPC1	7		272	RAB11A	8
	273	NPC2	1		273	RAB14	6
	274	NPM1	6		274	RAB25	3
	275	NRBP1	3		275	RAB27A	3
	276	NUDT4	4		276	RAB30	3
	277	NUP42	0		277	RAB33B	3
	278	NUP98	4		278	RAB35	3
	279	NUP107	6		279	RABIF	3
	280	NUP133	3		280	RAC1	4
	281	NUP160	4		281	RANBP2	13
	282	NUP205	4		282	RASSF9	3
	283	NUP214	12		283	RBM22	4
	284	NXF2	1		284	RBSN	3
	285	NXF5	0		285	RER1	6
	286	OPA1	3		286	RERE	6
	287	OPTN	0		287	RHOA	1
	288	OSBPL5	9		288	RHOB	15
	289	PDIA3	4		289	RHOT1	11
	290	PDK1	3		290	RHOT2	3
	291	PEX1	0		291	ROMO1	6
	292	PEX3	12		292	RPGR	8
	293	PEX5	6		293	RPL11	14
	294	PEX6	8		294	RPL23	4
	295	PEX7	16		295	RPS15	7
	296	PEX10	9		296	RTP4	3
	297	PEX12	0		297	RYR2	6
	298	PEX13	0		298	SAR1A	3
	299	PEX14	3		299	SAR1B	4
	300	PEX16	5		300	SCAMP2	1
	301	PEX19	2		301	SCAMP3	6
	302	PEX26	0		302	SCG5	6
	303	PFKFB1	6		303	SDCBP	3
	304	PGAM1	7		304	SDCBP2	6
	305	PGK1	1		305	SEC22A	3
	306	PICK1	1		306	SEC22B	12
	307	PIK3C3	3		307	SEC22C	6
	308	PIKFYVE	6		308	SEC23IP	4
	309	PKLR	5		309	SEC24A	3
	310	PML	5		310	SEC24C	6
	311	PPIH	6		311	SEC24D	9
	312	PPP1R10	0		312	SEC31A	3
	313	PRDX2	10		313	SEC62	9
	314	PRDX5	9		314	SEC63	8
	315	PREB	15		315	SELENOS	6
	316	PRKCI	3		316	SET	7
	317	PTGS2	0		317	SLC25A2	1
	318	PTPRK	23		318	SLC25A12	12
	319	PTTG1IP	9		319	SLC25A13	5
	320	PXN	4		320	SLC25A15	4
	321	RAB1A	15		321	SLC25A20	6
	322	RAB2A	7		322	SMAD3	6
	323	RAB3GAP2	17		323	SMG5	10
	324	RAB3IP	3		324	SNAP23	9
	325	RAB4A	3		325	SNAPIN	7
	326	RAB5A	3		326	SNX15	8
	327	RAB6B	0		327	SOD1	6
	328	RAB7A	6		328	SORT1	9
	329	RAB8A	5		329	SQSTM1	6
	330	RAB9A	6		330	SRP54	11
	331	RAB9B	0		331	SRSF10	7
	332	RAB11A	8		332	SRSF12	3
	333	RAB14	6		333	SSR1	6
	334	RAB15	0		334	SSR4	2
	335	RAB25	3		335	STAP1	3
	336	RAB27A	3		336	STEAP2	7
	337	RAB30	3		337	STIP1	6
	338	RAB33B	3		338	STRADA	9
	339	RAB35	3		339	STRADB	3
	340	RABIF	3		340	STX5	10
	341	RAC1	4		341	STX7	12
	342	RAE1	0		342	STX16	1
	343	RANBP2	13		343	STX18	6
	344	RASSF9	3		344	STXBP2	10
	345	RBM22	4		345	SYNRG	13
	346	RBSN	3		346	TAMM41	10
	347	RER1	6		347	TAOK2	15
	348	RERE	6		348	TBRG1	6
	349	RHOA	1		349	TGFB1	6
	350	RHOB	15		350	TGFB2	8
	351	RHOT1	11		351	TGFBR1	6
	352	RHOT2	3		352	TIMM8B	3
	353	ROMO1	6		353	TIMM9	3
	354	RPAIN	0		354	TIMM10	5
	355	RPGR	8		355	TIMM13	9
	356	RPL11	14		356	TIMM17A	3
	357	RPL23	4		357	TIMM17B	6
	358	RPS15	7		358	TIMM23	3
	359	RTP3	0		359	TIMM44	12
	360	RTP4	3		360	TINAGL1	9
	361	RYR2	6		361	TLK1	6
	362	SAR1A	3		362	TMED10	9
	363	SAR1B	4		363	TNF	3
	364	SCAMP1	0		364	TNFSF14	7
	365	SCAMP2	1		365	TNNT2	3
	366	SCAMP3	6		366	TOM1	9
	367	SCG5	6		367	TOMM5	3
	368	SDCBP	3		368	TOMM7	8
	369	SDCBP2	6		369	TOMM20	3
	370	SEC13	0		370	TOMM22	12
	371	SEC22A	3		371	TOMM34	11
	372	SEC22B	12		372	TP53	1
	373	SEC22C	6		373	TPI1	1
	374	SEC23A	0		374	TPM1	6
	375	SEC23IP	4		375	TPR	10
	376	SEC24A	3		376	TRAK1	3
	377	SEC24B	0		377	TRAM1	4
	378	SEC24C	6		378	TRAPPC8	9
	379	SEC24D	9		379	TRIP6	5
	380	SEC31A	3		380	TRPC4AP	15
	381	SEC62	9		381	TSC1	7
	382	SEC63	8		382	TSC2	3
	383	SELENOS	6		383	TSPO	6
	384	SET	7		384	TUBA4A	3
	385	SIRT1	0		385	UHMK1	2
	386	SLC25A1	0		386	UPF1	1
	387	SLC25A2	1		387	USE1	3
	388	SLC25A12	12		388	USO1	6
	389	SLC25A13	5		389	VAMP7	16
	390	SLC25A15	4		390	VCP	16
	391	SLC25A20	6		391	VPS4A	9
	392	SMAD3	6		392	VPS4B	10
	393	SMG1	0		393	VPS13A	7
	394	SMG5	10		394	VPS26A	5
	395	SMG6	0		395	VPS35	8
	396	SMG7	0		396	VPS41	3
	397	SNAP23	9		397	VPS45	4
	398	SNAPIN	7		398	VTI1A	6
	399	SNX15	8		399	WIPI1	4
	400	SNX17	0		400	XPO7	3
	401	SNX6	0		401	YKT6	1
	402	SOD1	6		402	YWHAH	1
	403	SOD2	0		403	ZFYVE16	6
	404	SORT1	9		404	ZW10	3
	405	SQSTM1	6
	406	SRP54	11
	407	SRSF10	7
	408	SRSF12	3
	409	SSR1	6
	410	SSR2	0
	411	SSR4	2
	412	STAP1	3
	413	STARD3	0
	414	STEAP2	7
	415	STIP1	6
	416	STRADA	9
	417	STRADB	3
	418	STX5	10
	419	STX7	12
	420	STX16	1
	421	STX18	6
	422	STXBP2	10
	423	SYNRG	13
	424	TAMM41	10
	425	TAOK2	15
	426	TAP2	0
	427	TAPBP	0
	428	TBRG1	6
	429	TGFB1	6
	430	TGFB2	8
	431	TGFBR1	6
	432	TIMM8B	3
	433	TIMM9	3
	434	TIMM10	5
	435	TIMM13	9
	436	TIMM17A	3
	437	TIMM17B	6
	438	TIMM23	3
	439	TIMM44	12
	440	TINAGL1	9
	441	TLK1	6
	442	TMED10	9
	443	TMX1	0
	444	TNF	3
	445	TNFSF14	7
	446	TNNT2	3
	447	TNPO1	0
	448	TOM1	9
	449	TOMM5	3
	450	TOMM7	8
	451	TOMM20	3
	452	TOMM22	12
	453	TOMM34	11
	454	TOMM40	0
	455	TOMM70A	0
	456	TP53	1
	457	TPI1	1
	458	TPM1	6
	459	TPR	10
	460	TRAK1	3
	461	TRAM1	4
	462	TRAPPC2	0
	463	TRAPPC8	9
	464	TRIP6	5
	465	TRNT1	0
	466	TRPC4AP	15
	467	TRPS1	0
	468	TSC1	7
	469	TSC2	3
	470	TSPO	6
	471	TUBA4A	3
	472	UHMK1	2
	473	ULK1	0
	474	UPF1	1
	475	UPF2	0
	476	USE1	3
	477	USO1	6
	478	UXT	0
	479	VAMP7	16
	480	VCP	16
	481	VPS13A	7
	482	VPS26A	5
	483	VPS35	8
	484	VPS41	3
	485	VPS45	4
	486	VPS4A	9
	487	VPS4B	10
	488	VTI1A	6
	489	WIPI1	4
	490	XPO6	0
	491	XPO7	3
	492	YKT6	1
	493	YWHAH	1
	494	ZFYVE16	6
	495	ZFYVE9	0
	496	ZW10	3

## Sheet: Complete scoring
		Score						54 possible
		Replicate #1		Replicate #2		Replicate #3
No.	Target	Analysis AK	Analysis CJ	Analysis AK	Analysis CJ	Analysis AK	Analysis CJ	Score Sum		Full Name
1	AAAS	0	0	0	3	0	3	6		aladin WD repeat nucleoporin
2	ABCA1	0	0	0	0	0	0	0		ATP binding cassette subfamily A member 1
3	ABCA2	1	3	3	0	3	3	13		ATP binding cassette subfamily A member 2
4	ABCD1	0	0	0	0	0	0	0		ATP binding cassette subfamily D member 1
5	ABCG1	0	0	0	0	0	3	3		ATP binding cassette subfamily G member 1
6	ACD	0	3	0	3	0	0	6		ACD shelterin complex subunit and telomerase recruitment factor
7	ACTC1	0	3	0	0	0	3	6		actin alpha cardiac muscle 1
8	ADRB2	0	0	0	0	0	0	0		adrenoceptor beta 2
9	AGFG1	0	3	1	4	0	0	8		ArfGAP with FG repeats 1
10	AGXT	0	0	0	1	3	0	4		alanine--glyoxylate and serine--pyruvate aminotransferase
11	AIP	0	0	0	3	0	3	6		aryl hydrocarbon receptor interacting protein
12	AKAP6	0	0	3	0	0	0	3		A-kinase anchoring protein 6
13	AKT1	0	0	3	3	0	4	10		AKT serine/threonine kinase 1
14	ALDOA	1	6	0	0	1	6	14		aldolase, fructose-bisphosphate A
15	ANK3	0	3	0	0	0	6	9		ankyrin 3
16	ANKRD27	3	0	3	0	0	0	6		ankyrin repeat domain 27
17	ANP32A	0	0	0	0	0	0	0		acidic nuclear phosphoprotein 32 family member A
18	AP1G1	0	0	1	0	0	0	1		adaptor related protein complex 1 subunit gamma 1
19	AP1M2	1	3	0	0	0	0	4		adaptor related protein complex 1 subunit mu 2
20	AP2A1	3	6	0	3	4	3	19		adaptor related protein complex 2 subunit alpha 1
21	AP2A2	0	0	0	0	0	0	0		adaptor related protein complex 2 subunit alpha 2
22	AP3B1	0	1	0	0	0	6	7		adaptor related protein complex 3 subunit beta 1
23	AP3B2	0	0	0	0	0	3	3		adaptor related protein complex 3 subunit beta 2
24	AP3D1	0	3	3	6	0	0	12		adaptor related protein complex 3 subunit delta 1
25	AP3M1	0	0	0	0	0	0	0		adaptor related protein complex 3 subunit mu 1
26	AP3S2	0	0	0	3	0	0	3		adaptor related protein complex 3 subunit sigma 2
27	APBA1	0	0	0	3	0	0	3		amyloid beta precursor protein binding family A member 1
28	APOA4	0	3	0	0	0	0	3		apolipoprotein A4
29	APOE	1	0	0	0	0	0	1		apolipoprotein E
30	APPBP2	0	0	0	3	0	1	4		amyloid beta precursor protein binding protein 2
31	ARCN1	3	2	2	6	3	5	21		archain 1
32	ARF1	0	0	0	0	0	0	0		ADP ribosylation factor 1
33	ARFGAP1	0	0	0	0	0	0	0		ADP ribosylation factor GTPase activating protein 1
34	ARFGAP3	0	0	0	1	0	1	2		ADP ribosylation factor GTPase activating protein 3
35	ARFIP1	0	0	0	0	1	6	7		ADP ribosylation factor interacting protein 1
36	ARL1	0	3	0	3	0	6	12		ADP ribosylation factor like GTPase 1
37	ARSB	0	3	0	0	0	0	3		arylsulfatase B
38	ATG3	0	3	0	3	0	3	9		autophagy related 3
39	ATG4A	0	0	0	3	1	0	4		autophagy related 4A cysteine peptidase
40	ATG4B	0	0	0	0	0	0	0		autophagy related 4B cysteine peptidase
41	ATG4C	3	0	6	9	0	0	18		autophagy related 4C cysteine peptidase
42	ATG4D	1	6	0	0	0	6	13		autophagy related 4D cysteine peptidase
43	ATG5	0	0	0	0	0	0	0		autophagy related 5
44	ATG7	0	0	3	0	0	0	3		autophagy related 7
45	ATG9A	0	4	0	0	0	3	7		autophagy related 9A
46	ATG9B	0	0	0	0	0	0	0		autophagy related 9B
47	ATG10	0	0	3	3	0	3	9		autophagy related 10
48	ATG12	0	0	0	0	0	0	0		autophagy related 12
49	ATG16L1	0	0	0	3	0	0	3		autophagy related 16 like 1
50	ATP2A2	0	0	3	0	0	3	6		ATPase sarcoplasmic/endoplasmic reticulum Ca2+ transporting 2
51	ATP2C1	0	0	0	0	0	0	0		ATPase secretory pathway Ca2+ transporting 1
52	ATP5F1D	0	0	0	0	0	0	0		ATP synthase F1 subunit delta
53	ATP5PO	3	0	0	3	1	0	7		ATP synthase peripheral stalk subunit OSCP
54	ATXN1	0	0	0	3	0	0	3		ataxin 1
55	BAK1	0	0	0	3	0	0	3		BCL2 antagonist/killer 1
56	BARD1	0	0	0	3	0	0	3		BRCA1 associated RING domain 1
57	BBS4	3	3	3	6	1	3	19		Bardet-Biedl syndrome 4
58	BCL2	0	3	0	3	3	1	10		BCL2 apoptosis regulator
59	BCL2L1	1	4	3	0	0	0	8		BCL2 like 1
60	BCL3	0	0	0	0	3	3	6		BCL3 transcription coactivator
61	BCL6	0	0	0	6	0	3	9		BCL6 transcription repressor
62	BECN1	0	0	0	0	0	0	0		beclin 1
63	BET1	2	2	0	3	0	0	7		Bet1 golgi vesicular membrane trafficking protein
64	BET1L	0	0	0	0	0	0	0		Bet1 golgi vesicular membrane trafficking protein like
65	BMP4	3	4	3	0	0	0	10		bone morphogenetic protein 4
66	BMPR1A	3	3	0	1	0	3	10		bone morphogenetic protein receptor type 1A
67	BNIP3	0	3	0	3	0	0	6		BCL2 interacting protein 3
68	CALR	0	0	0	0	0	0	0		calreticulin
69	CAPN10	1	1	0	0	0	0	2		calpain 10
70	CAT	0	0	0	3	0	0	3		catalase
71	CAV1	0	0	0	0	0	0	0		caveolin 1
72	CBLB	0	0	0	0	0	0	0		Cbl proto-oncogene B
73	CCS	1	3	0	0	1	0	5		copper chaperone for superoxide dismutase
74	CD209	0	0	1	3	0	1	5		CD24 molecule
75	CD24	0	1	1	3	0	0	5		CD27 molecule
76	CD27	0	0	0	0	0	6	6		CD74 molecule
77	CD74	0	0	0	0	0	0	0		CD209 molecule
78	CDC37	3	3	7	6	1	6	26		cell division cycle 37
79	CDC42	0	0	3	0	0	3	6		cell division cycle 42
80	CDH1	0	1	0	1	0	4	6		cadherin 1
81	CEP57	1	0	1	3	0	4	9		centrosomal protein 57
82	CHMP7	0	0	3	0	0	3	6		charged multivesicular body protein 7
83	CLEC4M	1	1	0	0	0	3	5		C-type lectin domain family 4 member M
84	CLN3	0	0	0	6	0	0	6		CLN3 lysosomal/endosomal transmembrane protein, battenin
85	CLTA	0	3	1	3	3	4	14		clathrin light chain A
86	CLTB	1	6	0	4	0	4	15		clathrin light chain B
87	CLTC	0	0	1	6	3	6	16		clathrin heavy chain
88	COG1	0	1	0	0	0	3	4		component of oligomeric golgi complex 1
89	COG2	0	0	0	3	0	3	6		component of oligomeric golgi complex 2
90	COG3	0	3	0	0	0	3	6		component of oligomeric golgi complex 3
91	COG5	0	0	3	3	0	0	6		component of oligomeric golgi complex 5
92	COG7	0	3	0	3	0	0	6		component of oligomeric golgi complex 7
93	COPA	1	1	1	0	2	4	9		COPI coat complex subunit alpha
94	COPB1	2	1	5	4	2	6	20		COPI coat complex subunit beta 1
95	COPB2	1	2	2	2	0	5	12		COPI coat complex subunit beta 2
96	COPE	0	3	0	1	0	0	4		COPI coat complex subunit epsilon
97	COPG1	1	0	2	4	5	4	16		COPI coat complex subunit gamma 1
98	COPG2	0	0	0	0	0	0	0		COPI coat complex subunit gamma 2
99	COPZ1	0	1	1	1	0	0	3		COPI coat complex subunit zeta 1
100	COPZ2	0	6	0	0	0	0	6		COPI coat complex subunit zeta 2
101	CPT1B	0	3	0	6	0	3	12		carnitine palmitoyltransferase 1B
102	CPT2	0	0	0	0	0	6	6		carnitine palmitoyltransferase 2
103	CRYAA	0	3	0	1	3	6	13		crystallin alpha A
104	CRYAB	0	0	0	0	0	3	3		crystallin alpha B
105	CSPG5	1	0	0	3	0	3	7		chondroitin sulfate proteoglycan 5
106	CTSA	0	0	0	0	0	0	0		cathepsin A
107	DCLK1	0	0	0	0	0	6	6		doublecortin like kinase 1
108	DDX19B	0	4	0	3	0	0	7		DEAD-box helicase 19B
109	DDX25	0	0	0	0	0	3	3		DEAD-box helicase 25
110	DDX39A	0	0	0	0	0	0	0		DExD-box helicase 39A
111	DDX39B	0	1	0	3	0	1	5		DExD-box helicase 39B
112	DERL1	0	1	0	0	0	0	1		derlin 1
113	DERL2	0	3	0	0	0	0	3		derlin 2
114	DNAJC19	1	1	0	0	0	6	8		DnaJ heat shock protein family (Hsp40) member C19
115	DNAL4	0	0	0	0	0	3	3		dynein axonemal light chain 4
116	DOPEY2	0	0	0	0	0	0	0		DOP1 leucine zipper like protein B
117	DUSP16	3	3	0	3	0	0	9		dual specificity phosphatase 16
118	DYNC1H1	1	3	1	3	0	3	11		dynein cytoplasmic 1 heavy chain 1
119	DYNC1I1	3	3	0	0	0	0	6		dynein cytoplasmic 1 intermediate chain 1
120	DYNC1I2	3	0	0	0	0	1	4		dynein cytoplasmic 1 intermediate chain 2
121	DYNLRB1	0	0	0	3	0	0	3		dynein light chain roadblock-type 1
122	DYNLRB2	0	3	0	3	0	0	6		dynein light chain roadblock-type 2
123	EEA1	0	3	0	0	0	0	3		early endosome antigen 1
124	EIF2D	0	0	0	0	0	0	0		eukaryotic translation initiation factor 2D
125	EIF5A	0	0	0	3	0	0	3		eukaryotic translation initiation factor 5A
126	ENO1	0	0	0	0	0	0	0		enolase 1
127	ERGIC1	3	3	0	3	0	0	9		endoplasmic reticulum-golgi intermediate compartment 1
128	ERP29	0	0	1	3	0	3	7		endoplasmic reticulum protein 29
129	EXOC5	0	0	3	6	1	4	14		exocyst complex component 5
130	F2	0	0	0	3	3	0	6		coagulation factor II, thrombin
131	F2R	0	0	0	3	0	3	6		coagulation factor II thrombin receptor
132	FAF1	3	3	0	0	0	1	7		Fas associated factor 1
133	FLNA	0	0	1	6	3	0	10		filamin A
134	FOS	1	1	0	3	0	3	8		Fos proto-oncogene, AP-1 transcription factor subunit
135	FUT10	0	0	0	6	0	0	6		fucosyltransferase 10
136	FYB	0	3	0	0	0	0	3		FYN binding protein 1
137	G3BP2	0	3	3	3	0	0	9		G3BP stress granule assembly factor 2
138	G6PD	0	0	0	0	0	3	3		glucose-6-phosphate dehydrogenase
139	GABARAP	0	3	0	0	0	3	6		GABA type A receptor-associated protein
140	GABARAPL2	0	3	0	0	0	3	6		GABA type A receptor associated protein like 2
141	GAPDH	0	0	0	6	1	6	13		glyceraldehyde-3-phosphate dehydrogenase
142	GBF1	0	3	0	0	0	0	3		golgi brefeldin A resistant guanine nucleotide exchange factor 1
143	GGA1	0	0	0	0	0	4	4		golgi associated, gamma adaptin ear containing, ARF binding protein 1
144	GGA2	0	0	0	0	0	0	0		golgi associated, gamma adaptin ear containing, ARF binding protein 2
145	GGA3	0	0	3	6	0	0	9		golgi associated, gamma adaptin ear containing, ARF binding protein 3
146	GLI3	0	0	0	0	0	0	0		GLI family zinc finger 3
147	GNAS	0	3	0	3	0	0	6		GNAS complex locus
148	GOLGA2	0	0	0	1	0	0	1		golgin A2
149	GOLGA3	3	3	0	0	0	0	6		golgin A3
150	GOLGA5	0	0	0	6	0	0	6		golgin A5
151	GOLGB1	0	0	0	0	0	0	0		golgin B1
152	GOLIM4	0	0	0	0	0	0	0		golgi integral membrane protein 4
153	GOPC	0	0	0	0	0	0	0		golgi associated PDZ and coiled-coil motif containing
154	GORASP1	0	3	0	0	0	0	3		golgi reassembly stacking protein 1
155	GOSR1	0	0	0	3	0	0	3		golgi SNAP receptor complex member 1
156	GOSR2	0	0	0	3	0	3	6		golgi SNAP receptor complex member 2
157	GPI	0	0	0	0	0	0	0		glucose-6-phosphate isomerase
158	GPX1	0	0	1	0	0	3	4		glutathione peroxidase 1
159	GPX2	0	0	0	3	0	3	6		glutathione peroxidase 2
160	GPX3	1	1	0	0	3	3	8		glutathione peroxidase 3
161	GPX4	0	0	0	0	0	0	0		glutathione peroxidase 4
162	GRPEL1	0	3	3	6	0	3	15		GrpE like 1, mitochondrial
163	GSK3B	0	3	0	3	0	3	9		glycogen synthase kinase 3 beta
164	GSR	0	0	0	0	0	3	3		glutathione-disulfide reductase
165	GSTA1	0	0	0	0	1	3	4		glutathione S-transferase alpha 1
166	GSTA2	0	0	0	0	0	0	0		glutathione S-transferase alpha 2
167	GSTA3	0	0	0	0	0	0	0		glutathione S-transferase alpha 3
168	HERC2	0	3	0	3	0	3	9		HECT and RLD domain containing E3 ubiquitin protein ligase 2
169	HGS	3	3	3	6	0	9	24		hepatocyte growth factor-regulated tyrosine kinase substrate
170	HHEX	0	0	0	0	0	0	0		hematopoietically expressed homeobox
171	HK2	0	0	1	0	0	0	1		hexokinase 2
172	HMGXB4	0	0	0	3	0	0	3		HMG-box containing 4
173	HNRNPA1	1	0	0	0	0	0	1		heterogeneous nuclear ribonucleoprotein A1
174	HOMER3	0	0	0	0	0	0	0		homer scaffold protein 3
175	HSP90AA1	0	0	0	3	0	0	3		heat shock protein 90 alpha family class A member 1
176	HTATIP2	0	0	0	3	0	0	3		HIV-1 Tat interactive protein 2
177	ICMT	1	3	0	0	0	0	4		isoprenylcysteine carboxyl methyltransferase
178	IFNG	0	0	0	0	0	0	0		interferon gamma
179	IL10	1	1	0	0	0	6	8		interleukin 10
180	IPO5	0	0	1	3	0	0	4		importin 5
181	IQGAP1	0	1	1	3	0	0	5		IQ motif containing GTPase activating protein 1
182	IRGC	1	3	0	0	0	0	4		immunity related GTPase cinema
183	IRGM	0	0	1	1	0	1	3		immunity related GTPase M
184	IRGQ	0	0	0	0	0	3	3		immunity related GTPase Q
185	JUN	0	6	0	6	0	3	15		Jun proto-oncogene, AP-1 transcription factor subunit
186	KATNB1	0	3	0	0	0	3	6		katanin regulatory subunit B1
187	KDELR1	0	4	0	6	0	3	13		KDEL endoplasmic reticulum protein retention receptor 1
188	KDELR2	0	1	0	3	0	0	4		KDEL endoplasmic reticulum protein retention receptor 2
189	KHDRBS1	0	0	0	0	3	3	6		KH RNA binding domain containing, signal transduction associated 1
190	KIF13B	0	0	0	0	0	3	3		kinesin family member 1A
191	KIF1A	0	3	0	3	0	3	9		kinesin family member 1B
192	KIF1B	3	3	3	3	0	0	12		kinesin family member 1C
193	KIF1C	7	4	0	0	0	1	12		kinesin family member 3B
194	KIF3B	0	0	0	6	0	0	6		kinesin family member 4A
195	KIF4A	3	0	1	3	0	0	7		kinesin family member 5A
196	KIF5A	0	0	0	0	3	3	6		kinesin family member 5B
197	KIF5B	0	1	0	3	0	3	7		kinesin family member 13B
198	KIFBP	0	0	0	0	0	3	3		kinesin family binding protein
199	KLHL2	3	0	0	0	0	0	3		kelch like family member 2
200	KPNA1	0	0	0	0	0	0	0		karyopherin subunit alpha 1
201	KPNA2	0	3	0	0	0	3	6		karyopherin subunit alpha 2
202	KPNA3	0	0	0	3	0	3	6		karyopherin subunit alpha 3
203	KPNA4	1	3	0	0	3	0	7		karyopherin subunit alpha 4
204	KPNA5	0	0	0	0	0	0	0		karyopherin subunit alpha 5
205	KPNA6	0	0	0	0	0	3	3		karyopherin subunit alpha 6
206	KPNB1	3	0	0	3	0	4	10		karyopherin subunit beta 1
207	KRT18	1	1	0	0	1	3	6		keratin 18
208	KTN1	0	0	0	3	0	0	3		kinectin 1
209	LACRT	0	0	0	3	0	0	3		lacritin
210	LDHA	1	4	0	0	0	3	8		lactate dehydrogenase A
211	LMAN1	0	0	3	3	0	0	6		lectin, mannose binding 1
212	LMAN2L	0	0	0	0	0	0	0		lectin, mannose binding 2 like
213	LONP1	0	4	0	0	2	4	10		lon peptidase 1, mitochondrial
214	LONP2	0	6	0	3	0	3	12		lon peptidase 2, peroxisomal
215	LRPPRC	0	1	0	3	0	0	4		leucine rich pentatricopeptide repeat containing
216	LSG1	0	0	0	0	0	0	0		large 60S subunit nuclear export GTPase 1
217	LTBP2	1	3	0	0	0	0	4		latent transforming growth factor beta binding protein 2
218	LYST	0	0	0	0	1	1	2		lysosomal trafficking regulator
219	M6PR	0	0	0	3	0	0	3		mannose-6-phosphate receptor, cation dependent
220	MALT1	0	0	0	0	0	0	0		MALT1 paracaspase
221	MAP1A	0	0	0	0	3	6	9		microtubule associated protein 1A
222	MAP1B	0	0	0	3	1	0	4		microtubule associated protein 1B
223	MAP1LC3A	0	3	0	3	0	0	6		microtubule associated protein 1 light chain 3 alpha
224	MAP1LC3B	0	0	0	6	1	0	7		microtubule associated protein 1 light chain 3 beta
225	MAP1S	0	0	0	3	0	0	3		microtubule associated protein 1S
226	MCM3AP	0	3	0	3	0	3	9		minichromosome maintenance complex component 3 associated protein
227	MDFI	0	3	1	6	0	6	16		MyoD family inhibitor
228	MFN2	3	3	0	3	0	3	12		mitofusin 2
229	MIPEP	0	0	0	3	0	0	3		mitochondrial intermediate peptidase
230	MKKS	0	0	0	0	0	0	0		McKusick-Kaufman syndrome
231	MON2	0	0	0	0	0	3	3		MON2 homolog, regulator of endosome-to-Golgi trafficking
232	MPO	3	1	3	9	3	3	22		myeloperoxidase
233	MTOR	1	0	0	0	0	0	1		mechanistic target of rapamycin kinase
234	MTX2	0	0	0	3	0	0	3		metaxin 2
235	MX1	0	0	0	0	0	3	3		MX dynamin like GTPase 1
236	MX2	0	0	0	0	3	1	4		MX dynamin like GTPase 2
237	MXI1	0	0	0	3	3	0	6		MAX interactor 1, dimerization protein
238	MYBBP1A	1	4	0	0	0	3	8		MYB binding protein 1a
239	MYBPC3	0	1	0	0	0	0	1		myosin binding protein C3
240	MYH2	0	3	0	0	1	0	4		myosin heavy chain 2
241	MYH3	0	0	0	0	0	0	0		myosin heavy chain 3
242	MYH4	0	0	0	3	0	0	3		myosin heavy chain 4
243	MYH6	1	1	0	0	0	0	2		myosin heavy chain 6
244	MYH7	0	0	0	3	1	3	7		myosin heavy chain 7
245	MYH9	0	0	3	3	0	0	6		myosin heavy chain 9
246	MYH10	0	3	3	3	0	3	12		myosin heavy chain 10
247	MYL1	0	3	0	0	0	0	3		myosin light chain 1
248	MYL6B	3	1	0	0	0	0	4		myosin light chain 6B
249	MYL7	0	0	1	0	0	3	4		myosin light chain 7
250	MYLK2	0	1	0	0	0	0	1		myosin light chain kinase 2
251	MYO1E	0	3	0	0	0	0	3		myosin IE
252	MYO5A	0	0	0	0	0	0	0		myosin VA
253	MYO6	0	0	1	3	0	3	7		myosin VI
254	MYO7A	0	0	0	3	0	0	3		myosin VIIA
255	MYO9B	0	0	1	1	1	3	6		myosin IXB
256	NAGPA	0	0	0	0	1	3	4		N-acetylglucosamine-1-phosphodiester alpha-N-acetylglucosaminidase
257	NAPA	2	2	0	2	3	2	11		NSF attachment protein alpha
258	NAPG	0	0	0	0	0	0	0		NSF attachment protein gamma
259	NBR1	0	0	0	3	0	0	3		NBR1 autophagy cargo receptor
260	NCBP2	0	0	0	3	0	3	6		nuclear cap binding protein subunit 2
261	NCKIPSD	0	3	1	0	3	3	10		NCK interacting protein with SH3 domain
262	NDUFA13	0	0	0	0	3	6	9		NADH:ubiquinone oxidoreductase subunit A13
263	NEDD4	0	0	0	0	0	0	0		NEDD4 E3 ubiquitin protein ligase
264	NEFL	0	3	0	6	0	6	15		neurofilament light
265	NF1	0	0	0	0	0	0	0		neurofibromin 1
266	NFKBIA	1	4	3	3	0	6	17		NFKB inhibitor alpha
267	NFKBIE	3	3	0	0	0	0	6		NFKB inhibitor epsilon
268	NFKBIL1	1	3	0	3	0	0	7		NFKB inhibitor like 1
269	NLGN1	3	6	0	0	0	3	12		neuroligin 1
270	NLRP3	0	0	0	1	0	3	4		NLR family pyrin domain containing 3
271	NLRP12	0	1	0	0	0	0	1		NLR family pyrin domain containing 12
272	NPC1	1	3	0	3	0	0	7		NPC intracellular cholesterol transporter 1
273	NPC2	0	0	0	0	1	0	1		NPC intracellular cholesterol transporter 2
274	NPM1	3	3	0	0	0	0	6		nucleophosmin 1
275	NRBP1	0	0	0	0	0	3	3		nuclear receptor binding protein 1
276	NUDT4	0	0	1	3	0	0	4		nudix hydrolase 4
277	NUP42	0	0	0	0	0	0	0		nucleoporin 42
278	NUP98	1	3	0	0	0	0	4		nucleoporin 98 and 96 precursor
279	NUP107	3	0	0	0	0	3	6		nucleoporin 107
280	NUP133	0	0	0	3	0	0	3		nucleoporin 133
281	NUP160	0	0	1	3	0	0	4		nucleoporin 160
282	NUP205	0	0	0	1	1	2	4		nucleoporin 205
283	NUP214	4	1	1	3	0	3	12		nucleoporin 214
284	NXF2	0	0	1	0	0	0	1		nuclear RNA export factor 2
285	NXF5	0	0	0	0	0	0	0		nuclear RNA export factor 5
286	OPA1	0	0	0	3	0	0	3		OPA1 mitochondrial dynamin like GTPase
287	OPTN	0	0	0	0	0	0	0		optineurin
288	OSBPL5	3	3	0	3	0	0	9		oxysterol binding protein like 5
289	PDIA3	0	0	0	3	1	0	4		protein disulfide isomerase family A member 3
290	PDK1	0	0	0	0	0	3	3		pyruvate dehydrogenase kinase 1
291	PEX1	0	0	0	0	0	0	0		peroxisomal biogenesis factor 1
292	PEX3	0	0	0	3	3	6	12		peroxisomal biogenesis factor 3
293	PEX5	0	3	0	0	3	0	6		peroxisomal biogenesis factor 5
294	PEX6	0	0	1	3	1	3	8		peroxisomal biogenesis factor 6
295	PEX7	0	3	3	6	1	3	16		peroxisomal biogenesis factor 7
296	PEX10	0	0	0	6	0	3	9		peroxisomal biogenesis factor 10
297	PEX12	0	0	0	0	0	0	0		peroxisomal biogenesis factor 12
298	PEX13	0	0	0	0	0	0	0		peroxisomal biogenesis factor 13
299	PEX14	3	0	0	0	0	0	3		peroxisomal biogenesis factor 14
300	PEX16	1	1	0	0	0	3	5		peroxisomal biogenesis factor 16
301	PEX19	1	1	0	0	0	0	2		peroxisomal biogenesis factor 19
302	PEX26	0	0	0	0	0	0	0		peroxisomal biogenesis factor 26
303	PFKFB1	0	3	0	0	0	3	6		6-phosphofructo-2-kinase/fructose-2,6-biphosphatase 1
304	PGAM1	0	0	0	3	0	4	7		phosphoglycerate mutase 1
305	PGK1	0	0	0	1	0	0	1		phosphoglycerate kinase 1
306	PICK1	0	1	0	0	0	0	1		protein interacting with PRKCA 1
307	PIK3C3	0	0	0	3	0	0	3		phosphatidylinositol 3-kinase catalytic subunit type 3
308	PIKFYVE	0	0	0	3	3	0	6		phosphoinositide kinase, FYVE-type zinc finger containing
309	PKLR	0	0	0	3	1	1	5		pyruvate kinase L/R
310	PML	3	1	1	0	0	0	5		promyelocytic leukemia
311	PPIH	0	3	0	3	0	0	6		peptidylprolyl isomerase H
312	PPP1R10	0	0	0	0	0	0	0		protein phosphatase 1 regulatory subunit 10
313	PRDX2	0	3	0	0	0	7	10		peroxiredoxin 2
314	PRDX5	1	0	1	3	3	1	9		peroxiredoxin 5
315	PREB	0	1	1	9	0	4	15		prolactin regulatory element binding
316	PRKCI	0	0	0	3	0	0	3		protein kinase C iota
317	PTGS2	0	0	0	0	0	0	0		prostaglandin-endoperoxide synthase 2
318	PTPRK	0	3	4	7	6	3	23		protein tyrosine phosphatase receptor type K
319	PTTG1IP	0	0	3	3	0	3	9		PTTG1 interacting protein
320	PXN	0	1	0	0	0	3	4		paxillin
321	RAB1A	3	3	3	6	0	0	15		RAB1A, member RAS oncogene family
322	RAB2A	0	3	0	4	0	0	7		RAB2A, member RAS oncogene family
323	RAB3GAP2	0	1	1	6	3	6	17		RAB3 GTPase activating non-catalytic protein subunit 2
324	RAB3IP	0	0	0	3	0	0	3		RAB3A interacting protein
325	RAB4A	0	3	0	0	0	0	3		RAB4A, member RAS oncogene family
326	RAB5A	0	0	0	0	0	3	3		RAB5A, member RAS oncogene family
327	RAB6B	0	0	0	0	0	0	0		RAB6B, member RAS oncogene family
328	RAB7A	0	3	0	3	0	0	6		RAB7A, member RAS oncogene family
329	RAB8A	0	1	1	3	0	0	5		RAB8A, member RAS oncogene family
330	RAB9A	0	0	3	0	0	3	6		RAB9A, member RAS oncogene family
331	RAB9B	0	0	0	0	0	0	0		RAB9B, member RAS oncogene family
332	RAB11A	1	1	0	6	0	0	8		RAB11A, member RAS oncogene family
333	RAB14	0	0	0	0	0	6	6		RAB14, member RAS oncogene family
334	RAB15	0	0	0	0	0	0	0		RAB15, member RAS oncogene family
335	RAB25	0	0	0	3	0	0	3		RAB25, member RAS oncogene family
336	RAB27A	0	3	0	0	0	0	3		RAB27A, member RAS oncogene family
337	RAB30	0	3	0	0	0	0	3		RAB30, member RAS oncogene family
338	RAB33B	0	0	0	3	0	0	3		RAB33B, member RAS oncogene family
339	RAB35	0	0	0	0	0	3	3		RAB35, member RAS oncogene family
340	RABIF	3	0	0	0	0	0	3		RAB interacting factor
341	RAC1	0	0	0	3	0	1	4		Rac family small GTPase 1
342	RAE1	0	0	0	0	0	0	0		ribonucleic acid export 1
343	RANBP2	0	1	0	3	0	9	13		RAN binding protein 2
344	RASSF9	0	0	0	0	0	3	3		Ras association domain family member 9
345	RBM22	0	3	0	1	0	0	4		RNA binding motif protein 22
346	RBSN	0	3	0	0	0	0	3		rabenosyn, RAB effector
347	RER1	0	0	0	3	0	3	6		retention in endoplasmic reticulum sorting receptor 1
348	RERE	0	0	0	3	0	3	6		arginine-glutamic acid dipeptide repeats
349	RHOA	1	0	0	0	0	0	1		ras homolog family member A
350	RHOB	3	3	0	6	0	3	15		ras homolog family member B
351	RHOT1	1	1	3	6	0	0	11		ras homolog family member T1
352	RHOT2	0	3	0	0	0	0	3		ras homolog family member T2
353	ROMO1	0	0	3	3	0	0	6		reactive oxygen species modulator 1
354	RPAIN	0	0	0	0	0	0	0		RPA interacting protein
355	RPGR	0	0	1	3	1	3	8		retinitis pigmentosa GTPase regulator
356	RPL11	1	0	3	3	1	6	14		ribosomal protein L11
357	RPL23	0	1	0	0	0	3	4		ribosomal protein L23
358	RPS15	1	2	0	0	0	4	7		ribosomal protein S15
359	RTP3	0	0	0	0	0	0	0		receptor transporter protein 3
360	RTP4	0	0	0	0	0	3	3		receptor transporter protein 4
361	RYR2	0	0	0	3	0	3	6		ryanodine receptor 2
362	SAR1A	0	0	0	3	0	0	3		secretion associated Ras related GTPase 1A
363	SAR1B	0	0	0	0	1	3	4		secretion associated Ras related GTPase 1B
364	SCAMP1	0	0	0	0	0	0	0		secretory carrier membrane protein 1
365	SCAMP2	0	1	0	0	0	0	1		secretory carrier membrane protein 2
366	SCAMP3	3	3	0	0	0	0	6		secretory carrier membrane protein 3
367	SCG5	0	0	0	3	3	0	6		secretogranin V
368	SDCBP	3	0	0	0	0	0	3		syndecan binding protein
369	SDCBP2	0	0	0	3	0	3	6		syndecan binding protein 2
370	SEC13	0	0	0	0	0	0	0		SEC13 homolog, nuclear pore and COPII coat complex component
371	SEC22A	0	0	0	0	3	0	3		SEC22 homolog A, vesicle trafficking protein
372	SEC22B	3	3	3	3	0	0	12		SEC22 homolog B, vesicle trafficking protein (gene/pseudogene)
373	SEC22C	0	3	0	0	0	3	6		SEC22 homolog C, vesicle trafficking protein
374	SEC23A	0	0	0	0	0	0	0		Sec23 homolog A, COPII coat complex component
375	SEC23IP	0	0	0	4	0	0	4		SEC23 interacting protein
376	SEC24A	0	0	3	0	0	0	3		SEC24 homolog A, COPII coat complex component
377	SEC24B	0	0	0	0	0	0	0		SEC24 homolog B, COPII coat complex component
378	SEC24C	0	3	0	3	0	0	6		SEC24 homolog C, COPII coat complex component
379	SEC24D	3	0	0	3	0	3	9		SEC24 homolog D, COPII coat complex component
380	SEC31A	0	0	0	3	0	0	3		SEC31 homolog A, COPII coat complex component
381	SEC62	0	3	0	0	0	6	9		SEC62 homolog, preprotein translocation factor
382	SEC63	1	7	0	0	0	0	8		SEC63 homolog, protein translocation regulator
383	SELENOS	0	0	0	0	0	6	6		selenoprotein S
384	SET	0	3	0	4	0	0	7		SET nuclear proto-oncogene
385	SIRT1	0	0	0	0	0	0	0		sirtuin 1
386	SLC25A1	0	0	0	0	0	0	0		solute carrier family 25 member 1
387	SLC25A2	0	0	0	0	0	1	1		solute carrier family 25 member 2
388	SLC25A12	0	3	0	0	3	6	12		solute carrier family 25 member 12
389	SLC25A13	0	0	0	3	1	1	5		solute carrier family 25 member 13
390	SLC25A15	0	3	0	1	0	0	4		solute carrier family 25 member 15
391	SLC25A20	0	0	0	0	3	3	6		solute carrier family 25 member 20
392	SMAD3	0	0	0	3	0	3	6		SMAD family member 3
393	SMG1	0	0	0	0	0	0	0		SMG1 nonsense mediated mRNA decay associated PI3K related kinase
394	SMG5	0	6	1	3	0	0	10		SMG5 nonsense mediated mRNA decay factor
395	SMG6	0	0	0	0	0	0	0		SMG6 nonsense mediated mRNA decay factor
396	SMG7	0	0	0	0	0	0	0		SMG7 nonsense mediated mRNA decay factor
397	SNAP23	0	3	0	0	3	3	9		synaptosome associated protein 23
398	SNAPIN	1	3	0	0	3	0	7		SNAP associated protein
399	SNX15	0	3	0	0	1	4	8		sorting nexin 6
400	SNX17	0	0	0	0	0	0	0		sorting nexin 15
401	SNX6	0	0	0	0	0	0	0		sorting nexin 17
402	SOD1	0	0	0	3	0	3	6		superoxide dismutase 1
403	SOD2	0	0	0	0	0	0	0		superoxide dismutase 2
404	SORT1	3	0	0	3	3	0	9		sortilin 1
405	SQSTM1	0	0	0	3	0	3	6		sequestosome 1
406	SRP54	0	0	1	7	0	3	11		signal recognition particle 54
407	SRSF10	0	1	0	3	0	3	7		serine and arginine rich splicing factor 10
408	SRSF12	0	0	0	0	0	3	3		serine and arginine rich splicing factor 12
409	SSR1	3	0	0	3	0	0	6		signal sequence receptor subunit 1
410	SSR2	0	0	0	0	0	0	0		signal sequence receptor subunit 2
411	SSR4	0	0	0	1	1	0	2		signal sequence receptor subunit 4
412	STAP1	0	3	0	0	0	0	3		signal transducing adaptor family member 1
413	STARD3	0	0	0	0	0	0	0		StAR related lipid transfer domain containing 3
414	STEAP2	0	0	0	3	1	3	7		STEAP2 metalloreductase
415	STIP1	0	0	0	3	0	3	6		stress induced phosphoprotein 1
416	STRADA	0	3	0	0	3	3	9		STE20 related adaptor alpha
417	STRADB	0	0	0	3	0	0	3		STE20 related adaptor beta
418	STX5	3	1	3	3	0	0	10		syntaxin 5
419	STX7	3	3	3	3	0	0	12		syntaxin 7
420	STX16	0	0	0	1	0	0	1		syntaxin 16
421	STX18	0	0	0	0	3	3	6		syntaxin 18
422	STXBP2	0	3	1	3	0	3	10		syntaxin binding protein 2
423	SYNRG	0	3	1	9	0	0	13		synergin gamma
424	TAMM41	4	2	0	0	1	3	10		TAM41 mitochondrial translocator assembly and maintenance homolog
425	TAOK2	0	0	3	6	3	3	15		TAO kinase 2
426	TAP2	0	0	0	0	0	0	0		transporter 2, ATP binding cassette subfamily B member
427	TAPBP	0	0	0	0	0	0	0		TAP binding protein
428	TBRG1	0	3	0	3	0	0	6		transforming growth factor beta regulator 1
429	TGFB1	0	0	1	1	1	3	6		transforming growth factor beta 1
430	TGFB2	1	1	0	3	0	3	8		transforming growth factor beta 2
431	TGFBR1	0	0	0	0	0	6	6		transforming growth factor beta receptor 1
432	TIMM8B	0	0	0	3	0	0	3		translocase of inner mitochondrial membrane 8 homolog B
433	TIMM9	0	0	0	0	0	3	3		translocase of inner mitochondrial membrane 9
434	TIMM10	0	0	1	0	1	3	5		translocase of inner mitochondrial membrane 10
435	TIMM13	0	1	0	4	0	4	9		translocase of inner mitochondrial membrane 13
436	TIMM17A	0	0	0	0	0	3	3		translocase of inner mitochondrial membrane 17A
437	TIMM17B	0	3	0	0	3	0	6		translocase of inner mitochondrial membrane 17B
438	TIMM23	0	0	0	3	0	0	3		translocase of inner mitochondrial membrane 23 homolog B
439	TIMM44	3	3	0	0	3	3	12		translocase of inner mitochondrial membrane 44
440	TINAGL1	0	3	0	3	0	3	9		tubulointerstitial nephritis antigen like 1
441	TLK1	0	0	0	6	0	0	6		tousled like kinase 1
442	TMED10	0	0	0	6	0	3	9		transmembrane p24 trafficking protein 10
443	TMX1	0	0	0	0	0	0	0		thioredoxin related transmembrane protein 1
444	TNF	0	0	0	3	0	0	3		tumor necrosis factor
445	TNFSF14	1	3	0	0	0	3	7		TNF superfamily member 14
446	TNNT2	0	0	3	0	0	0	3		troponin T2, cardiac type
447	TNPO1	0	0	0	0	0	0	0		transportin 1
448	TOM1	0	0	0	3	0	6	9		target of myb1 membrane trafficking protein
449	TOMM5	0	0	0	0	0	3	3		translocase of outer mitochondrial membrane 5
450	TOMM7	1	3	0	1	0	3	8		translocase of outer mitochondrial membrane 7
451	TOMM20	0	0	0	3	0	0	3		translocase of outer mitochondrial membrane 20
452	TOMM22	3	6	0	0	0	3	12		translocase of outer mitochondrial membrane 22
453	TOMM34	1	3	0	3	1	3	11		translocase of outer mitochondrial membrane 34
454	TOMM40	0	0	0	0	0	0	0		translocase of outer mitochondrial membrane 40
455	TOMM70A	0	0	0	0	0	0	0		translocase of outer mitochondrial membrane 70
456	TP53	0	0	0	1	0	0	1		tumor protein p53
457	TPI1	0	1	0	0	0	0	1		triosephosphate isomerase 1
458	TPM1	0	3	0	0	0	3	6		tropomyosin 1
459	TPR	0	3	0	0	1	6	10		translocated promoter region, nuclear basket protein
460	TRAK1	0	0	0	0	0	3	3		trafficking kinesin protein 1
461	TRAM1	0	0	0	0	1	3	4		translocation associated membrane protein 1
462	TRAPPC2	0	0	0	0	0	0	0		trafficking protein particle complex 2
463	TRAPPC8	0	3	0	3	0	3	9		trafficking protein particle complex 8
464	TRIP6	1	1	0	3	0	0	5		thyroid hormone receptor interactor 6
465	TRNT1	0	0	0	0	0	0	0		tRNA nucleotidyl transferase 1
466	TRPC4AP	6	3	0	3	0	3	15		transient receptor potential cation channel subfamily C member 4 associated protein
467	TRPS1	0	0	0	0	0	0	0		transcriptional repressor GATA binding 1
468	TSC1	1	3	3	0	0	0	7		TSC complex subunit 1
469	TSC2	0	3	0	0	0	0	3		TSC complex subunit 2
470	TSPO	0	3	0	3	0	0	6		translocator protein
471	TUBA4A	0	0	0	3	0	0	3		tubulin alpha 4a
472	UHMK1	1	1	0	0	0	0	2		U2AF homology motif kinase 1
473	ULK1	0	0	0	0	0	0	0		unc-51 like autophagy activating kinase 1
474	UPF1	0	0	1	0	0	0	1		UPF1 RNA helicase and ATPase
475	UPF2	0	0	0	0	0	0	0		UPF2 regulator of nonsense mediated mRNA decay
476	USE1	0	0	0	0	0	3	3		unconventional SNARE in the ER 1
477	USO1	0	3	3	0	0	0	6		USO1 vesicle transport factor
478	UXT	0	0	0	0	0	0	0		ubiquitously expressed prefoldin like chaperone
479	VAMP7	4	3	0	3	0	6	16		vesicle associated membrane protein 7
480	VCP	1	2	3	6	1	3	16		valosin containing protein
481	VPS13A	0	1	0	3	0	3	7		vacuolar protein sorting 4 homolog A
482	VPS26A	0	1	0	3	0	1	5		vacuolar protein sorting 4 homolog B
483	VPS35	0	3	1	1	0	3	8		vacuolar protein sorting 13 homolog A
484	VPS41	0	0	0	3	0	0	3		VPS26, retromer complex component A
485	VPS45	0	0	0	1	0	3	4		VPS35 retromer complex component
486	VPS4A	0	3	3	3	0	0	9		VPS41 subunit of HOPS complex
487	VPS4B	3	1	0	0	0	6	10		vacuolar protein sorting 45 homolog
488	VTI1A	0	1	0	0	1	4	6		vesicle transport through interaction with t-SNAREs 1A
489	WIPI1	0	3	0	0	0	1	4		WD repeat domain, phosphoinositide interacting 1
490	XPO6	0	0	0	0	0	0	0		exportin 6
491	XPO7	0	0	3	0	0	0	3		exportin 7
492	YKT6	0	1	0	0	0	0	1		YKT6 v-SNARE homolog
493	YWHAH	0	1	0	0	0	0	1		tyrosine 3-monooxygenase/tryptophan 5-monooxygenase activation protein eta
494	ZFYVE16	0	0	0	0	3	3	6		zinc finger FYVE-type containing 9
495	ZFYVE9	0	0	0	0	0	0	0		zinc finger FYVE-type containing 16
496	ZW10	0	3	0	0	0	0	3		zw10 kinetochore protein

## Sheet: Comparison
	All targets	Hits only		Hits only	Low hits		Hits only	Mid hits		Hits only	High hits
	AAAS	AAAS		AAAS			AAAS	AAAS		AAAS
	ABCA1			ABCA2			ABCA2			ABCA2	ABCA2
	ABCA2	ABCA2		ABCG1	ABCG1		ABCG1			ABCG1
	ABCD1			ACD			ACD	ACD		ACD
	ABCG1	ABCG1		ACTC1			ACTC1	ACTC1		ACTC1
	ACD	ACD		AGFG1			AGFG1			AGFG1	AGFG1
	ACTC1	ACTC1		AGXT	AGXT		AGXT			AGXT
	ADRB2			AIP			AIP	AIP		AIP
	AGFG1	AGFG1		AKAP6	AKAP6		AKAP6			AKAP6
	AGXT	AGXT		AKT1			AKT1			AKT1	AKT1
	AIP	AIP		ALDOA			ALDOA			ALDOA	ALDOA
	AKAP6	AKAP6		ANK3			ANK3			ANK3	ANK3
	AKT1	AKT1		ANKRD27			ANKRD27	ANKRD27		ANKRD27
	ALDOA	ALDOA		AP1G1	AP1G1		AP1G1			AP1G1
	ANK3	ANK3		AP1M2	AP1M2		AP1M2			AP1M2
	ANKRD27	ANKRD27		AP2A1			AP2A1			AP2A1	AP2A1
	ANP32A			AP3B1			AP3B1	AP3B1		AP3B1
	AP1G1	AP1G1		AP3B2	AP3B2		AP3B2			AP3B2
	AP1M2	AP1M2		AP3D1			AP3D1			AP3D1	AP3D1
	AP2A1	AP2A1		AP3S2	AP3S2		AP3S2			AP3S2
	AP2A2			APBA1	APBA1		APBA1			APBA1
	AP3B1	AP3B1		APOA4	APOA4		APOA4			APOA4
	AP3B2	AP3B2		APOE	APOE		APOE			APOE
	AP3D1	AP3D1		APPBP2	APPBP2		APPBP2			APPBP2
	AP3M1			ARCN1			ARCN1			ARCN1	ARCN1
	AP3S2	AP3S2		ARFGAP3	ARFGAP3		ARFGAP3			ARFGAP3
	APBA1	APBA1		ARFIP1			ARFIP1	ARFIP1		ARFIP1
	APOA4	APOA4		ARL1			ARL1			ARL1	ARL1
	APOE	APOE		ARSB	ARSB		ARSB			ARSB
	APPBP2	APPBP2		ATG3			ATG3			ATG3	ATG3
	ARCN1	ARCN1		ATG4A	ATG4A		ATG4A			ATG4A	ATG4C
	ARF1			ATG4C			ATG4C			ATG4C	ATG4D
	ARFGAP1			ATG4D			ATG4D			ATG4D
	ARFGAP3	ARFGAP3		ATG7	ATG7		ATG7			ATG7
	ARFIP1	ARFIP1		ATG9A			ATG9A	ATG9A		ATG9A
	ARL1	ARL1		ATG10			ATG10			ATG10	ATG10
	ARSB	ARSB		ATG16L1	ATG16L1		ATG16L1			ATG16L1
	ATG3	ATG3		ATP2A2			ATP2A2	ATP2A2		ATP2A2
	ATG4A	ATG4A		ATP5O			ATP5O	ATP5PO		ATP5O
	ATG4B			ATXN1	ATXN1		ATXN1			ATXN1
	ATG4C	ATG4C		BAK1	BAK1		BAK1			BAK1
	ATG4D	ATG4D		BARD1	BARD1		BARD1			BARD1
	ATG5			BBS4			BBS4			BBS4	BBS4
	ATG7	ATG7		BCL2			BCL2			BCL2	BCL2
	ATG9A	ATG9A		BCL2L1			BCL2L1			BCL2L1	BCL2L1
	ATG9B			BCL3			BCL3	BCL3		BCL3
	ATG10	ATG10		BCL6			BCL6			BCL6	BCL6
	ATG12			BET1			BET1	BET1		BET1
	ATG16L1	ATG16L1		BMP4			BMP4			BMP4	BMP4
	ATP2A2	ATP2A2		BMPR1A			BMPR1A			BMPR1A	BMPR1A
	ATP2C1			BNIP3			BNIP3	BNIP3		BNIP3
	ATP5D			CAPN10	CAPN10		CAPN10			CAPN10
	ATP5O	ATP5O		CAT	CAT		CAT			CAT
	ATXN1	ATXN1		CCS			CCS	CCS		CCS
	BAK1	BAK1		CD24			CD24	CD24		CD24
	BARD1	BARD1		CD27			CD27	CD27		CD27
	BBS4	BBS4		CD209			CD209	CD209		CD209
	BCL2	BCL2		CDC37			CDC37			CDC37	CDC37
	BCL2L1	BCL2L1		CDC42			CDC42	CDC42		CDC42
	BCL3	BCL3		CDH1			CDH1	CDH1		CDH1
	BCL6	BCL6		CEP57			CEP57			CEP57	CEP57
	BECN1			CHMP7			CHMP7	CHMP7		CHMP7
	BET1	BET1		CLEC4M			CLEC4M	CLEC4M		CLEC4M
	BET1L			CLN3			CLN3	CLN3		CLN3
	BMP4	BMP4		CLTA			CLTA			CLTA	CLTA
	BMPR1A	BMPR1A		CLTB			CLTB			CLTB	CLTB
	BNIP3	BNIP3		CLTC			CLTC			CLTC	CLTC
	CALR			COG1	COG1		COG1			COG1
	CAPN10	CAPN10		COG2			COG2	COG2		COG2
	CAT	CAT		COG3			COG3	COG3		COG3
	CAV1			COG5			COG5	COG5		COG5
	CBLB			COG7			COG7	COG7		COG7
	CCS	CCS		COPA			COPA			COPA	COPA
	CD24	CD24		COPB1			COPB1			COPB1	COPB1
	CD27	CD27		COPB2			COPB2			COPB2	COPB2
	CD74			COPE	COPE		COPE			COPE
	CD209	CD209		COPG1			COPG1			COPG1	COPG1
	CDC37	CDC37		COPZ1	COPZ1		COPZ1			COPZ1
	CDC42	CDC42		COPZ2			COPZ2	COPZ2		COPZ2
	CDH1	CDH1		CPT1B			CPT1B			CPT1B	CPT1B
	CEP57	CEP57		CPT2			CPT2	CPT2		CPT2
	CHMP7	CHMP7		CRYAA			CRYAA			CRYAA	CRYAA
	CLEC4M	CLEC4M		CRYAB	CRYAB		CRYAB			CRYAB
	CLN3	CLN3		CSPG5			CSPG5	CSPG5		CSPG5
	CLTA	CLTA		DCLK1			DCLK1	DCLK1		DCLK1
	CLTB	CLTB		DDX19B			DDX19B	DDX19B		DDX19B
	CLTC	CLTC		DDX25	DDX25		DDX25			DDX25
	COG1	COG1		DDX39B			DDX39B	DDX39B		DDX39B
	COG2	COG2		DERL1	DERL1		DERL1			DERL1
	COG3	COG3		DERL2	DERL2		DERL2			DERL2
	COG5	COG5		DNAJC19			DNAJC19			DNAJC19	DNAJC19
	COG7	COG7		DNAL4	DNAL4		DNAL4			DNAL4
	COPA	COPA		DUSP16			DUSP16			DUSP16	DUSP16
	COPB1	COPB1		DYNC1H1			DYNC1H1			DYNC1H1	DYNC1H1
	COPB2	COPB2		DYNC1I1			DYNC1I1	DYNC1I1		DYNC1I1
	COPE	COPE		DYNC1I2	DYNC1I2		DYNC1I2			DYNC1I2
	COPG1	COPG1		DYNLRB1	DYNLRB1		DYNLRB1			DYNLRB1
	COPG2			DYNLRB2			DYNLRB2	DYNLRB2		DYNLRB2
	COPZ1	COPZ1		EEA1	EEA1		EEA1			EEA1
	COPZ2	COPZ2		EIF2D	EIF2D		EIF2D			EIF2D
	CPT1B	CPT1B		ERGIC1			ERGIC1			ERGIC1	ERGIC1
	CPT2	CPT2		ERP29			ERP29	ERP29		ERP29
	CRYAA	CRYAA		EXOC5			EXOC5			EXOC5	EXOC5
	CRYAB	CRYAB		F2			F2	F2		F2
	CSPG5	CSPG5		F2R			F2R	F2R		F2R
	CTSA			FAF1			FAF1	FAF1		FAF1
	DCLK1	DCLK1		FLNA			FLNA			FLNA	FLNA
	DDX19B	DDX19B		FOS			FOS			FOS	FOS
	DDX25	DDX25		FUT10			FUT10	FUT10		FUT10
	DDX39A			FYB	FYB		FYB			FYB
	DDX39B	DDX39B		G3BP2			G3BP2			G3BP2	G3BP2
	DERL1	DERL1		G6PD	G6PD		G6PD			G6PD
	DERL2	DERL2		GABARAP			GABARAP	GABARAP		GABARAP
	DNAJC19	DNAJC19		GABARAPL2			GABARAPL2	GABARAPL2		GABARAPL2
	DNAL4	DNAL4		GAPDH			GAPDH			GAPDH	GAPDH
	DOPEY2			GBF1	GBF1		GBF1			GBF1
	DUSP16	DUSP16		GGA1	GGA1		GGA1			GGA1
	DYNC1H1	DYNC1H1		GGA3			GGA3			GGA3	GGA3
	DYNC1I1	DYNC1I1		GNAS			GNAS	GNAS		GNAS
	DYNC1I2	DYNC1I2		GOLGA2	GOLGA2		GOLGA2			GOLGA2
	DYNLRB1	DYNLRB1		GOLGA3			GOLGA3	GOLGA3		GOLGA3
	DYNLRB2	DYNLRB2		GOLGA5			GOLGA5	GOLGA5		GOLGA5
	EEA1	EEA1		GORASP1	GORASP1		GORASP1			GORASP1
	EIF2D	EIF2D		GOSR1	GOSR1		GOSR1			GOSR1
	EIF5A			GOSR2			GOSR2	GOSR2		GOSR2
	ENO1			GPX1	GPX1		GPX1			GPX1
	ERGIC1	ERGIC1		GPX2			GPX2	GPX2		GPX2
	ERP29	ERP29		GPX3			GPX3			GPX3	GPX3
	EXOC5	EXOC5		GRPEL1			GRPEL1			GRPEL1	GRPEL1
	F2	F2		GSK3B			GSK3B			GSK3B	GSK3B
	F2R	F2R		GSR	GSR		GSR			GSR
	FAF1	FAF1		GSTA1	GSTA1		GSTA1			GSTA1
	FLNA	FLNA		HERC2			HERC2			HERC2	HERC2
	FOS	FOS		HGS			HGS			HGS	HGS
	FUT10	FUT10		HK2	HK2		HK2			HK2
	FYB	FYB		HMGXB4	HMGXB4		HMGXB4			HMGXB4
	G3BP2	G3BP2		HNRNPA1	HNRNPA1		HNRNPA1			HNRNPA1
	G6PD	G6PD		HSP90AA1	HSP90AA1		HSP90AA1			HSP90AA1
	GABARAP	GABARAP		HTATIP2	HTATIP2		HTATIP2			HTATIP2
	GABARAPL2	GABARAPL2		ICMT	ICMT		ICMT			ICMT
	GAPDH	GAPDH		IL10			IL10			IL10	IL10
	GBF1	GBF1		IPO5	IPO5		IPO5			IPO5
	GGA1	GGA1		IQGAP1			IQGAP1	IQGAP1		IQGAP1
	GGA2			IRGC	IRGC		IRGC			IRGC
	GGA3	GGA3		IRGM	IRGM		IRGM			IRGM
	GLI3			IRGQ	IRGQ		IRGQ			IRGQ
	GNAS	GNAS		JUN			JUN			JUN	JUN
	GOLGA2	GOLGA2		KATNB1			KATNB1	KATNB1		KATNB1
	GOLGA3	GOLGA3		KDELR1			KDELR1			KDELR1	KDELR1
	GOLGA5	GOLGA5		KDELR2	KDELR2		KDELR2			KDELR2
	GOLGB1			KHDRBS1			KHDRBS1	KHDRBS1		KHDRBS1
	GOLIM4			KIF1A			KIF1A			KIF1A	KIF1A
	GOPC			KIF1B			KIF1B			KIF1B	KIF1B
	GORASP1	GORASP1		KIF1C			KIF1C			KIF1C	KIF1C
	GOSR1	GOSR1		KIF3B			KIF3B	KIF3B		KIF3B
	GOSR2	GOSR2		KIF4A			KIF4A	KIF4A		KIF4A
	GPI			KIF5A			KIF5A	KIF5A		KIF5A
	GPX1	GPX1		KIF5B			KIF5B	KIF5B		KIF5B
	GPX2	GPX2		KIF13B	KIF13B		KIF13B			KIF13B
	GPX3	GPX3		KIFBP	KIFBP		KIFBP			KIFBP
	GPX4			KLHL2	KLHL2		KLHL2			KLHL2
	GRPEL1	GRPEL1		KPNA2			KPNA2	KPNA2		KPNA2
	GSK3B	GSK3B		KPNA3			KPNA3	KPNA3		KPNA3
	GSR	GSR		KPNA4			KPNA4	KPNA4		KPNA4
	GSTA1	GSTA1		KPNA6	KPNA6		KPNA6			KPNA6
	GSTA2			KPNB1			KPNB1			KPNB1	KPNB1
	GSTA3			KRT18			KRT18	KRT18		KRT18
	HERC2	HERC2		KTN1	KTN1		KTN1			KTN1
	HGS	HGS		LACRT	LACRT		LACRT			LACRT
	HHEX			LDHA			LDHA			LDHA	LDHA
	HK2	HK2		LMAN1			LMAN1	LMAN1		LMAN1
	HMGXB4	HMGXB4		LONP1			LONP1			LONP1	LONP1
	HNRNPA1	HNRNPA1		LONP2			LONP2			LONP2	LONP2
	HOMER3			LRPPRC	LRPPRC		LRPPRC			LRPPRC
	HSP90AA1	HSP90AA1		LTBP2	LTBP2		LTBP2			LTBP2
	HTATIP2	HTATIP2		LYST	LYST		LYST			LYST
	ICMT	ICMT		M6PR	M6PR		M6PR			M6PR
	IFNG			MAP1A			MAP1A			MAP1A	MAP1A
	IL10	IL10		MAP1B	MAP1B		MAP1B			MAP1B
	IPO5	IPO5		MAP1LC3A			MAP1LC3A	MAP1LC3A		MAP1LC3A
	IQGAP1	IQGAP1		MAP1LC3B			MAP1LC3B	MAP1LC3B		MAP1LC3B
	IRGC	IRGC		MAP1S	MAP1S		MAP1S			MAP1S
	IRGM	IRGM		MCM3AP			MCM3AP			MCM3AP	MCM3AP
	IRGQ	IRGQ		MDFI			MDFI			MDFI	MDFI
	JUN	JUN		MFN2			MFN2			MFN2	MFN2
	KATNB1	KATNB1		MIPEP	MIPEP		MIPEP			MIPEP
	KDELR1	KDELR1		MON2	MON2		MON2			MON2
	KDELR2	KDELR2		MPO			MPO			MPO	MPO
	KHDRBS1	KHDRBS1		MTOR	MTOR		MTOR			MTOR
	KIF1A	KIF1A		MTX2	MTX2		MTX2			MTX2
	KIF1B	KIF1B		MX1	MX1		MX1			MX1
	KIF1C	KIF1C		MX2	MX2		MX2			MX2
	KIF3B	KIF3B		MXI1			MXI1	MXI1		MXI1
	KIF4A	KIF4A		MYBBP1A			MYBBP1A			MYBBP1A	MYBBP1A
	KIF5A	KIF5A		MYBPC3	MYBPC3		MYBPC3			MYBPC3
	KIF5B	KIF5B		MYH2	MYH2		MYH2			MYH2
	KIF13B	KIF13B		MYH4	MYH4		MYH4			MYH4
	KIFBP	KIFBP		MYH6	MYH6		MYH6			MYH6
	KLHL2	KLHL2		MYH7			MYH7	MYH7		MYH7
	KPNA1			MYH9			MYH9	MYH9		MYH9
	KPNA2	KPNA2		MYH10			MYH10			MYH10	MYH10
	KPNA3	KPNA3		MYL1	MYL1		MYL1			MYL1
	KPNA4	KPNA4		MYL6B	MYL6B		MYL6B			MYL6B
	KPNA5			MYL7	MYL7		MYL7			MYL7
	KPNA6	KPNA6		MYLK2	MYLK2		MYLK2			MYLK2
	KPNB1	KPNB1		MYO1E	MYO1E		MYO1E			MYO1E
	KRT18	KRT18		MYO6			MYO6	MYO6		MYO6
	KTN1	KTN1		MYO7A	MYO7A		MYO7A			MYO7A
	LACRT	LACRT		MYO9B			MYO9B	MYO9B		MYO9B
	LDHA	LDHA		NAGPA	NAGPA		NAGPA			NAGPA
	LMAN1	LMAN1		NAPA			NAPA			NAPA	NAPA
	LMAN2L			NBR1	NBR1		NBR1			NBR1
	LONP1	LONP1		NCBP2			NCBP2	NCBP2		NCBP2
	LONP2	LONP2		NCKIPSD			NCKIPSD			NCKIPSD	NCKIPSD
	LRPPRC	LRPPRC		NDUFA13			NDUFA13			NDUFA13	NDUFA13
	LSG1			NEFL			NEFL			NEFL	NEFL
	LTBP2	LTBP2		NFKBIA			NFKBIA			NFKBIA	NFKBIA
	LYST	LYST		NFKBIE			NFKBIE	NFKBIE		NFKBIE
	M6PR	M6PR		NFKBIL1			NFKBIL1	NFKBIL1		NFKBIL1
	MALT1			NLGN1			NLGN1			NLGN1	NLGN1
	MAP1A	MAP1A		NLRP3	NLRP3		NLRP3			NLRP3
	MAP1B	MAP1B		NLRP12	NLRP12		NLRP12			NLRP12
	MAP1LC3A	MAP1LC3A		NPC1			NPC1	NPC1		NPC1
	MAP1LC3B	MAP1LC3B		NPC2	NPC2		NPC2			NPC2
	MAP1S	MAP1S		NPM1			NPM1	NPM1		NPM1
	MCM3AP	MCM3AP		NRBP1	NRBP1		NRBP1			NRBP1
	MDFI	MDFI		NUDT4	NUDT4		NUDT4			NUDT4
	MFN2	MFN2		NUP98	NUP98		NUP98			NUP98
	MIPEP	MIPEP		NUP107			NUP107	NUP107		NUP107
	MKKS			NUP133	NUP133		NUP133			NUP133
	MON2	MON2		NUP160	NUP160		NUP160			NUP160
	MPO	MPO		NUP205	NUP205		NUP205			NUP205
	MTOR	MTOR		NUP214			NUP214			NUP214	NUP214
	MTX2	MTX2		NXF2	NXF2		NXF2			NXF2
	MX1	MX1		OPA1	OPA1		OPA1			OPA1
	MX2	MX2		OSBPL5			OSBPL5			OSBPL5	OSBPL5
	MXI1	MXI1		PDIA3	PDIA3		PDIA3			PDIA3
	MYBBP1A	MYBBP1A		PDK1	PDK1		PDK1			PDK1
	MYBPC3	MYBPC3		PEX3			PEX3			PEX3	PEX3
	MYH2	MYH2		PEX5			PEX5	PEX5		PEX5
	MYH3			PEX6			PEX6			PEX6	PEX6
	MYH4	MYH4		PEX7			PEX7			PEX7	PEX7
	MYH6	MYH6		PEX10			PEX10			PEX10	PEX10
	MYH7	MYH7		PEX14	PEX14		PEX14			PEX14
	MYH9	MYH9		PEX16	PEX19		PEX16	PEX16		PEX16
	MYH10	MYH10		PEX19			PEX19			PEX19
	MYL1	MYL1		PFKFB1			PFKFB1	PFKFB1		PFKFB1
	MYL6B	MYL6B		PGAM1			PGAM1	PGAM1		PGAM1
	MYL7	MYL7		PGK1	PGK1		PGK1			PGK1
	MYLK2	MYLK2		PICK1	PICK1		PICK1			PICK1
	MYO1E	MYO1E		PIK3C3	PIK3C3		PIK3C3			PIK3C3
	MYO5A			PIKFYVE			PIKFYVE	PIKFYVE		PIKFYVE
	MYO6	MYO6		PKLR			PKLR	PKLR		PKLR
	MYO7A	MYO7A		PML			PML	PML		PML
	MYO9B	MYO9B		PPIH			PPIH	PPIH		PPIH
	NAGPA	NAGPA		PRDX2			PRDX2			PRDX2	PRDX2
	NAPA	NAPA		PRDX5			PRDX5			PRDX5	PRDX5
	NAPG			PREB			PREB			PREB	PREB
	NBR1	NBR1		PRKCI	PRKCI		PRKCI			PRKCI
	NCBP2	NCBP2		PTPRK			PTPRK			PTPRK	PTPRK
	NCKIPSD	NCKIPSD		PTTG1IP			PTTG1IP			PTTG1IP	PTTG1IP
	NDUFA13	NDUFA13		PXN	PXN		PXN			PXN
	NEDD4			RAB1A			RAB1A			RAB1A	RAB1A
	NEFL	NEFL		RAB2A			RAB2A	RAB2A		RAB2A
	NF1			RAB3GAP2			RAB3GAP2			RAB3GAP2	RAB3GAP2
	NFKBIA	NFKBIA		RAB3IP	RAB3IP		RAB3IP			RAB3IP
	NFKBIE	NFKBIE		RAB4A	RAB4A		RAB4A			RAB4A
	NFKBIL1	NFKBIL1		RAB5A	RAB5A		RAB5A			RAB5A
	NLGN1	NLGN1		RAB7A			RAB7A	RAB7A		RAB7A
	NLRP3	NLRP3		RAB8A			RAB8A	RAB8A		RAB8A
	NLRP12	NLRP12		RAB9A			RAB9A	RAB9A		RAB9A
	NPC1	NPC1		RAB11A			RAB11A			RAB11A	RAB11A
	NPC2	NPC2		RAB14			RAB14	RAB14		RAB14
	NPM1	NPM1		RAB25	RAB25		RAB25			RAB25
	NRBP1	NRBP1		RAB27A	RAB27A		RAB27A			RAB27A
	NUDT4	NUDT4		RAB30	RAB30		RAB30			RAB30
	NUP42			RAB33B	RAB33B		RAB33B			RAB33B
	NUP98	NUP98		RAB35	RAB35		RAB35			RAB35
	NUP107	NUP107		RABIF	RABIF		RABIF			RABIF
	NUP133	NUP133		RAC1	RAC1		RAC1			RAC1
	NUP160	NUP160		RANBP2			RANBP2			RANBP2	RANBP2
	NUP205	NUP205		RASSF9	RASSF9		RASSF9			RASSF9
	NUP214	NUP214		RBM22	RBM22		RBM22			RBM22
	NXF2	NXF2		RBSN	RBSN		RBSN			RBSN
	NXF5			RER1			RER1	RER1		RER1
	OPA1	OPA1		RERE			RERE	RERE		RERE
	OPTN			RHOA	RHOA		RHOA			RHOA
	OSBPL5	OSBPL5		RHOB			RHOB			RHOB	RHOB
	PDIA3	PDIA3		RHOT1			RHOT1			RHOT1	RHOT1
	PDK1	PDK1		RHOT2	RHOT2		RHOT2			RHOT2
	PEX1			ROMO1			ROMO1	ROMO1		ROMO1
	PEX3	PEX3		RPGR			RPGR			RPGR	RPGR
	PEX5	PEX5		RPL11			RPL11			RPL11	RPL11
	PEX6	PEX6		RPL23	RPL23		RPL23			RPL23
	PEX7	PEX7		RPS15			RPS15	RPS15		RPS15
	PEX10	PEX10		RTP4	RTP4		RTP4			RTP4
	PEX12			RYR2			RYR2	RYR2		RYR2
	PEX13			SAR1A	SAR1A		SAR1A			SAR1A
	PEX14	PEX14		SAR1B	SAR1B		SAR1B			SAR1B
	PEX16	PEX16		SCAMP2	SCAMP2		SCAMP2			SCAMP2
	PEX19	PEX19		SCAMP3			SCAMP3	SCAMP3		SCAMP3
	PEX26			SCG5			SCG5	SCG5		SCG5
	PFKFB1	PFKFB1		SDCBP	SDCBP		SDCBP			SDCBP
	PGAM1	PGAM1		SDCBP2			SDCBP2	SDCBP2		SDCBP2
	PGK1	PGK1		SEC22A	SEC22A		SEC22A			SEC22A
	PICK1	PICK1		SEC22B			SEC22B			SEC22B	SEC22B
	PIK3C3	PIK3C3		SEC22C			SEC22C	SEC22C		SEC22C
	PIKFYVE	PIKFYVE		SEC23IP	SEC23IP		SEC23IP			SEC23IP
	PKLR	PKLR		SEC24A	SEC24A		SEC24A			SEC24A
	PML	PML		SEC24C			SEC24C	SEC24C		SEC24C
	PPIH	PPIH		SEC24D			SEC24D			SEC24D	SEC24D
	PPP1R10			SEC31A	SEC31A		SEC31A			SEC31A
	PRDX2	PRDX2		SEC62			SEC62			SEC62	SEC62
	PRDX5	PRDX5		SEC63			SEC63			SEC63	SEC63
	PREB	PREB		SELENOS			SELENOS	SELENOS		SELENOS
	PRKCI	PRKCI		SET			SET	SET		SET
	PTGS2			SLC25A2	SLC25A2		SLC25A2			SLC25A2
	PTPRK	PTPRK		SLC25A12			SLC25A12			SLC25A12	SLC25A12
	PTTG1IP	PTTG1IP		SLC25A13			SLC25A13	SLC25A13		SLC25A13
	PXN	PXN		SLC25A15	SLC25A15		SLC25A15			SLC25A15
	RAB1A	RAB1A		SLC25A20			SLC25A20	SLC25A20		SLC25A20
	RAB2A	RAB2A		SMAD3			SMAD3	SMAD3		SMAD3
	RAB3GAP2	RAB3GAP2		SMG5			SMG5			SMG5	SMG5
	RAB3IP	RAB3IP		SNAP23			SNAP23			SNAP23	SNAP23
	RAB4A	RAB4A		SNAPIN			SNAPIN	SNAPIN		SNAPIN
	RAB5A	RAB5A		SNX15			SNX15			SNX15	SNX15
	RAB6B			SOD1			SOD1	SOD1		SOD1
	RAB7A	RAB7A		SORT1			SORT1			SORT1	SORT1
	RAB8A	RAB8A		SQSTM1			SQSTM1	SQSTM1		SQSTM1
	RAB9A	RAB9A		SRP54			SRP54			SRP54	SRP54
	RAB9B			SRSF10			SRSF10	SRSF10		SRSF10
	RAB11A	RAB11A		SRSF12	SRSF12		SRSF12			SRSF12
	RAB14	RAB14		SSR1			SSR1	SSR1		SSR1
	RAB15			SSR4	SSR4		SSR4			SSR4
	RAB25	RAB25		STAP1	STAP1		STAP1			STAP1
	RAB27A	RAB27A		STEAP2			STEAP2	STEAP2		STEAP2
	RAB30	RAB30		STIP1			STIP1	STIP1		STIP1
	RAB33B	RAB33B		STRADA			STRADA			STRADA	STRADA
	RAB35	RAB35		STRADB	STRADB		STRADB			STRADB
	RABIF	RABIF		STX5			STX5			STX5	STX5
	RAC1	RAC1		STX7			STX7			STX7	STX7
	RAE1			STX16	STX16		STX16			STX16
	RANBP2	RANBP2		STX18			STX18	STX18		STX18
	RASSF9	RASSF9		STXBP2			STXBP2			STXBP2	STXBP2
	RBM22	RBM22		SYNRG			SYNRG			SYNRG	SYNRG
	RBSN	RBSN		TAMM41			TAMM41			TAMM41	TAMM41
	RER1	RER1		TAOK2			TAOK2			TAOK2	TAOK2
	RERE	RERE		TBRG1			TBRG1	TBRG1		TBRG1
	RHOA	RHOA		TGFB1			TGFB1	TGFB1		TGFB1
	RHOB	RHOB		TGFB2			TGFB2			TGFB2	TGFB2
	RHOT1	RHOT1		TGFBR1			TGFBR1	TGFBR1		TGFBR1
	RHOT2	RHOT2		TIMM8B	TIMM8B		TIMM8B			TIMM8B
	ROMO1	ROMO1		TIMM9	TIMM9		TIMM9			TIMM9
	RPAIN			TIMM10			TIMM10	TIMM10		TIMM10
	RPGR	RPGR		TIMM13			TIMM13			TIMM13	TIMM13
	RPL11	RPL11		TIMM17A	TIMM17A		TIMM17A			TIMM17A
	RPL23	RPL23		TIMM17B			TIMM17B	TIMM17B		TIMM17B
	RPS15	RPS15		TIMM23	TIMM23		TIMM23			TIMM23
	RTP3			TIMM44			TIMM44			TIMM44	TIMM44
	RTP4	RTP4		TINAGL1			TINAGL1			TINAGL1	TINAGL1
	RYR2	RYR2		TLK1			TLK1	TLK1		TLK1
	SAR1A	SAR1A		TMED10			TMED10			TMED10	TMED10
	SAR1B	SAR1B		TNF	TNF		TNF			TNF
	SCAMP1			TNFSF14			TNFSF14	TNFSF14		TNFSF14
	SCAMP2	SCAMP2		TNNT2	TNNT2		TNNT2			TNNT2
	SCAMP3	SCAMP3		TOM1			TOM1			TOM1	TOM1
	SCG5	SCG5		TOMM5	TOMM5		TOMM5			TOMM5
	SDCBP	SDCBP		TOMM7			TOMM7			TOMM7	TOMM7
	SDCBP2	SDCBP2		TOMM20	TOMM20		TOMM20			TOMM20
	SEC13			TOMM22			TOMM22			TOMM22	TOMM22
	SEC22A	SEC22A		TOMM34			TOMM34			TOMM34	TOMM34
	SEC22B	SEC22B		TP53	TP53		TP53			TP53
	SEC22C	SEC22C		TPI1	TPI1		TPI1			TPI1
	SEC23A			TPM1			TPM1	TPM1		TPM1
	SEC23IP	SEC23IP		TPR			TPR			TPR	TPR
	SEC24A	SEC24A		TRAK1	TRAK1		TRAK1			TRAK1
	SEC24B			TRAM1	TRAM1		TRAM1			TRAM1
	SEC24C	SEC24C		TRAPPC8			TRAPPC8			TRAPPC8	TRAPPC8
	SEC24D	SEC24D		TRIP6			TRIP6	TRIP6		TRIP6
	SEC31A	SEC31A		TRPC4AP			TRPC4AP			TRPC4AP	TRPC4AP
	SEC62	SEC62		TSC1			TSC1	TSC1		TSC1
	SEC63	SEC63		TSC2	TSC2		TSC2			TSC2
	SELENOS	SELENOS		TSPO			TSPO	TSPO		TSPO
	SET	SET		TUBA4A	TUBA4A		TUBA4A			TUBA4A
	SIRT1			UHMK1	UHMK1		UHMK1			UHMK1
	SLC25A1			UPF1	UPF1		UPF1			UPF1
	SLC25A2	SLC25A2		USE1	USE1		USE1			USE1
	SLC25A12	SLC25A12		USO1			USO1	USO1		USO1
	SLC25A13	SLC25A13		VAMP7			VAMP7			VAMP7	VAMP7
	SLC25A15	SLC25A15		VCP			VCP			VCP	VCP
	SLC25A20	SLC25A20		VPS4A			VPS4A			VPS4A	VPS4A
	SMAD3	SMAD3		VPS4B			VPS4B			VPS4B	VPS4B
	SMG1			VPS13A			VPS13A	VPS13A		VPS13A
	SMG5	SMG5		VPS26A			VPS26A	VPS26A		VPS26A
	SMG6			VPS35			VPS35			VPS35	VPS35
	SMG7			VPS41	VPS41		VPS41			VPS41
	SNAP23	SNAP23		VPS45	VPS45		VPS45			VPS45
	SNAPIN	SNAPIN		VTI1A			VTI1A	VTI1A		VTI1A
	SNX6			WIPI1	WIPI1		WIPI1			WIPI1
	SNX15	SNX15		XPO7	XPO7		XPO7			XPO7
	SNX17			YKT6	YKT6		YKT6			YKT6
	SOD1	SOD1		YWHAH	YWHAH		YWHAH			YWHAH
	SOD2			ZFYVE16			ZFYVE16	ZFYVE16		ZFYVE16
	SORT1	SORT1		ZW10	ZW10		ZW10			ZW10
	SQSTM1	SQSTM1
	SRP54	SRP54
	SRSF10	SRSF10
	SRSF12	SRSF12
	SSR1	SSR1
	SSR2
	SSR4	SSR4
	STAP1	STAP1
	STARD3
	STEAP2	STEAP2
	STIP1	STIP1
	STRADA	STRADA
	STRADB	STRADB
	STX5	STX5
	STX7	STX7
	STX16	STX16
	STX18	STX18
	STXBP2	STXBP2
	SYNRG	SYNRG
	TAMM41	TAMM41
	TAOK2	TAOK2
	TAP2
	TAPBP
	TBRG1	TBRG1
	TGFB1	TGFB1
	TGFB2	TGFB2
	TGFBR1	TGFBR1
	TIMM8B	TIMM8B
	TIMM9	TIMM9
	TIMM10	TIMM10
	TIMM13	TIMM13
	TIMM17A	TIMM17A
	TIMM17B	TIMM17B
	TIMM23	TIMM23
	TIMM44	TIMM44
	TINAGL1	TINAGL1
	TLK1	TLK1
	TMED10	TMED10
	TMX1
	TNF	TNF
	TNFSF14	TNFSF14
	TNNT2	TNNT2
	TNPO1
	TOM1	TOM1
	TOMM5	TOMM5
	TOMM7	TOMM7
	TOMM20	TOMM20
	TOMM22	TOMM22
	TOMM34	TOMM34
	TOMM40
	TOMM70A
	TP53	TP53
	TPI1	TPI1
	TPM1	TPM1
	TPR	TPR
	TRAK1	TRAK1
	TRAM1	TRAM1
	TRAPPC2
	TRAPPC8	TRAPPC8
	TRIP6	TRIP6
	TRNT1
	TRPC4AP	TRPC4AP
	TRPS1
	TSC1	TSC1
	TSC2	TSC2
	TSPO	TSPO
	TUBA4A	TUBA4A
	UHMK1	UHMK1
	ULK1
	UPF1	UPF1
	UPF2
	USE1	USE1
	USO1	USO1
	UXT
	VAMP7	VAMP7
	VCP	VCP
	VPS4A	VPS4A
	VPS4B	VPS4B
	VPS13A	VPS13A
	VPS26A	VPS26A
	VPS35	VPS35
	VPS41	VPS41
	VPS45	VPS45
	VTI1A	VTI1A
	WIPI1	WIPI1
	XPO6
	XPO7	XPO7
	YKT6	YKT6
	YWHAH	YWHAH
	ZFYVE9
	ZFYVE16	ZFYVE16
	ZW10	ZW10
